# Supplementary material for: Heat Adaptive Capacity: What Causes the Differences Between Residents of Xiamen Island and Other Areas?
Source: Front Public Health. 2022 Feb 21;10:799365. doi: 10.3389/fpubh.2022.799365 (PMC8899036; doi:10.3389/fpubh.2022.799365)
Supplement: Supplementary file 3 [file Data_Sheet_3.xlsx]

## Sheet: raw
ID	Gender	Age	Number of rooms in household	Number of family members	Number of air conditioning units in household	Number of fans in household	Years of local residence	Building area	Monthly household income	Education level	Hours spent outdoors per day	Health status	Obtain heat information initiatively	Go out for cooling centers	Frequency of releasing hot weather information	Frequency of street sprinkling operations by municipal departments	Convenience of accessing cooling facilities	Convenience of accessing medical support facilities	Convenience of accessing public transportation facilities	Convenience of accessing river-waterfront spaces	Convenience of accessing green spaces	Heat adaptive capacity	BMI	Siming	Huli	Haicang	Jimei	Tong'an	Xiang'an
705	0	27	2	3	0	4	5	3	4	5	2	0	4	3	4	4	4	4	4	4	4	4		0	1	0	0	0	0
704	0	30					3	2	5	5	2	0	2	2	3	2	4	3	3	2	2	3	18.3655	0	0	0	1	0	0
703	1	29	3	5	2	3	3	2	4	3	4	0	2	4	2	2	2	1	2	2	2	3	20.7612	1	0	0	0	0	0
702	0	27	4	4	3	1	3	3	2	5	2	0	2	2	4	3	4	4	4	2	2	4	19.0677	1	0	0	0	0	0
701	1	31	3	5	3	4	5	3	1	5	4	0	2	2	2	2	3	4	3	3	3	5	25.5593	0	1	0	0	0	0
700	0	27	3	5	3	2	3	3	5	5	2	0	2	2	2	2	4	4	4	2	4	4	20.0474	0	0	0	0	1	0
699	1	32	2	4	2	2	4	2	3	5	3	0	1	4	5	4	3	4	4	4	4	5	23.597	1	0	0	0	0	0
697	1	25	1	2	1	0	2	1	1	5	2	0	3	2	2	2	2	2	2	1	2	2	22.9819	0	0	0	0	0	1
696	1	40	9	5	1	3	5	5	3	3	5	0	2	2	3	2	1	2	4	2	2	3	24.9135	0	1	0	0	0	0
695	0	38	5	3	1	2	4	4	3	2	3	0	2	2	2	2	1	2	2	2	2	3	21.0962	0	0	0	1	0	0
694	0	35	4	3	2	1	3	3	4	5	3	0	4	4	4	3	4	4	4	3	4	4	19.3359	0	0	0	0	1	0
693	1	22	1	2	1	2	1	1	1	5	1	0	2	2	2	2	3	3	3	3	3	3	21.9713	0	1	0	0	0	0
692	1	44	15	14	7	2	5	5	4	4	4	0	3	2	2	2	2	2	2	2	2	4	23.7228	1	0	0	0	0	0
691	0	22	1	2	1	0	1	1	1	5	2	0	2	3	3	4	4	4	4	4	3	3	20.202	1	0	0	0	0	0
690	1	20	1	1	1	0	2	1	1	4	3	0	2	3	4	4	3	5	5	4	5	4	22.921	1	0	0	0	0	0
689	0	21	1	4	27	1	2	3	2	4	3	0	4	3	3	4	4	4	4	3	4	1	15.5845	0	1	0	0	0	0
688	1	22	4	4	1	4	5	2	4	4	2	0	4	4	2	4	4	4	4	4	4	4	23.1834	0	0	0	0	1	0
687	1	20	2	2	1	0	5	2	5	4	2	0	2	2	2	2	1	4	4	1	1	3	19.5682	0	1	0	0	0	0
686	0	53	3	4	3	4	5	4	4	4	1	1	4	3	4	4	5	5	5	5	5	3	22.6562	1	0	0	0	0	0
685	1	23	1	2	1	0	2	1	1	5	2	0	1	2	2	4	4	2	2	2	4	3	19.5918	0	1	0	0	0	0
684	0	31	3	4	1	3	2	2	4	5	1	0	1	2	1	1	2	2	5	5	1	4	19.721	0	0	0	1	0	0
683	1	23	1	2	1	0	3	1	1	5	2	0	2	2	2	4	4	3	4	3	4	3	21.6263	0	1	0	0	0	0
682	1	34	1	4	1	2	4	2	4	5	2	0	3	3	2	2	2	2	4	4	4	4	25.763	1	0	0	0	0	0
679	1	25	1	2	1	1	1	1	1	5	1	0	2	3	3	1	3	3	3	3	4	3	19.5312	0	1	0	0	0	0
678	1	26	1	2	1	1	2	1	1	5	2	0	1	1	1	3	4	1	1	1	1	3	26.4463	0	1	0	0	0	0
677	1	23	1	1	0	0	2	1	1	5	1	0	1	1	1	1	1	1	1	1	1	3	1.46092	0	0	0	1	0	0
676	1	20	3	2	2	2	5	2	3	5	1	0	4	2	3	3	5	5	5	2	5	3	29.321	0	0	0	1	0	0
675	0	19	2	3	27	2	2	2	3	4	2	0	2	2	2	3	3	3	4	5	3	4	20.8325	0	0	0	0	0	1
674	0	20	4	4	2	4	1	5	3	5	1	0	1	2	3	3	2	3	3	2	3	3	18.026	0	0	0	0	0	1
673	0	19	2	4	2	1	3	2	4	4	1	0	2	2	2	2	4	4	4	2	4	3	18.7305	1	0	0	0	0	0
672	1	23	#NULL!	3	#NULL!	0	5	5	3	5	3	0	2	2	2	5	5	5	5	5	5	4	25.8264	0	0	1	0	0	0
671	0	20	4	2	3	0	4	4	5	5	2	0	3	2	2	2	4	4	4	4	4	4	17.7086	0	0	1	0	0	0
670	1	20	4	3	1	1	5	4	5	5	3	0	4	1	1	3	1	4	4	1	4	3	24.5693	0	0	1	0	0	0
669	1	20	3	4	2	3	5	3	4	4	3	0	2	3	3	4	4	3	4	4	4	3	22.46	0	0	0	1	0	0
668	0	28	4	7	4	2	2	4	4	5	2	0	2	3	1	1	4	4	5	5	5	4	19.9219	0	1	0	0	0	0
666	1	29	1	2	1	0	3	1	2	5	1	0	3	3	3	4	4	4	4	4	4	4	23.6614	0	0	0	1	0	0
665	1	50	3	3	2	2	5	4	5	5	2	1	3	3	3	3	4	4	4	4	4	3	24.2215	0	0	0	1	0	0
663	1	23	3	3	2	4	5	4	5	5	1	0	5	2	3	4	4	4	5	4	4	4	23.8884	0	0	1	0	0	0
662	1	20	2	3	3	3	4	2	3	4	2	0	4	3	3	3	4	4	5	3	4	3	21.6049	0	1	0	0	0	0
661	1	20	5	3	2	0	3	3	5	4	2	0	1	1	1	3	5	5	5	5	5	5	30.2978	0	1	0	0	0	0
660	1	20	3	3	3	3	4	2	4	4	2	0	3	3	3	4	4	4	4	4	4	3	20.8235	0	0	0	1	0	0
659	1	22	#NULL!	3	#NULL!	#NULL!	5	5	3	5	3	0	2	2	2	5	5	5	5	5	5	5	24.6181	1	0	0	0	0	0
658	0	40	4	3	1	1	5	5	4	4	2	0	2	3	3	3	4	3	4	2	5	4	17.9592	0	0	1	0	0	0
657	0	40	3	6	3	3	4	2	5	5	2	0	2	3	3	4	3	3	5	4	3	3	19.2277	1	0	0	0	0	0
656	0	40	4	5	4	4	5	3	4	4	4	0	3	3	2	1	4	2	4	4	4	4	20.0288	0	1	0	0	0	0
655	0	38	3	4	4	2	5	3	4	5	3	1	5	3	2	1	4	5	5	5	4	3	23.9224	1	0	0	0	0	0
654	0	36	3	3	#NULL!	#NULL!	5	2	5	5	2	0	4	3	3	5	4	3	4	4	4	4	20.4152	1	0	0	0	0	0
653	1	42	3	5	1	5	5	2	3	4	3	0	4	2	1	2	2	3	4	4	2	3	23.3067	1	0	0	0	0	0
652	0	38	3	6	3	2	5	2	4	5	2	0	2	4	5	5	5	3	5	5	5	4	25.3906	0	1	0	0	0	0
651	0	39	3	5	3	3	4	2	4	4	2	1	2	3	3	4	4	3	4	4	4	1	22.0604	1	0	0	0	0	0
650	0	41	3	4	3	1	5	3	4	5	3	0	3	3	4	5	5	5	5	5	5	5	22.0317	1	0	0	0	0	0
649	0	35	15	7	3	3	5	5	5	4	2	0	4	2	4	5	4	4	4	4	4	4	22.6757	0	1	0	0	0	0
648	0	43	2	3	1	1	5	3	5	5	1	1	2	2	3	4	4	3	4	5	5	4	30.0621	0	1	0	0	0	0
647	0	36	4	5	2	6	5	3	5	5	3	0	2	4	1	3	4	4	4	4	4	4	19.3337	0	1	0	0	0	0
646	1	28	4	3	4	5	3	4	5	5	4	0	1	3	3	3	3	3	2	4	4	2	24.3911	0	0	0	1	0	0
645	1	37	4	4	4	4	5	3	4	5	3	0	4	4	1	1	2	3	2	2	2	3	20.5151	1	0	0	0	0	0
644	0	41	3	3	2	1	3	3	5	5	2	0	4	4	4	4	4	4	4	4	4	3	29.0318	0	0	0	1	0	0
643	0	40	5	7	4	1	5	4	5	4	2	0	4	3	3	4	4	3	2	2	4	3	20.3954	1	0	0	0	0	0
642	0	37	5	6	5	7	5	3	1	5	2	0	3	3	2	4	4	4	5	5	4	2	20.061	0	1	0	0	0	0
641	0	40	3	4	3	1	5	3	5	5	2	0	4	3	2	2	4	4	4	2	4	4	20.3244	0	1	0	0	0	0
640	0	35	10	8	#NULL!	#NULL!	5	5	5	5	2	0	3	3	3	3	2	2	4	4	4	4	20.0288	0	0	0	0	1	0
638	0	40	3	4	#NULL!	#NULL!	5	4	2	5	2	0	3	3	5	5	5	5	5	5	5	3	22.8329	1	0	0	0	0	0
635	0	36	3	4	4	2	5	3	5	5	2	0	3	2	2	5	5	5	4	5	5	4	19.0311	1	0	0	0	0	0
634	0	20	2	4	4	2	5	3	4	5	2	0	5	5	5	5	4	4	4	4	4	3	17.7154	1	0	0	0	0	0
633	0	34	3	3	0	1	5	2	4	5	2	0	2	2	2	2	5	4	4	5	2	3	20.0288	0	1	0	0	0	0
632	0	39	3	4	4	1	5	3	4	4	2	0	3	3	1	4	5	4	5	5	4	4	26.2336	0	0	0	0	1	0
628	0	38	5	4	4	2	3	4	5	4	1	0	2	3	2	4	5	4	4	4	5	4	22.1453	0	1	0	0	0	0
627	1	39	6	3	4	1	5	5	5	5	1	0	5	3	2	5	5	5	5	5	5	4	19.0311	0	1	0	0	0	0
626	1	35	3	6	22	4	5	2	4	5	3	0	4	3	5	5	4	4	4	4	4	4	21.4844	0	0	0	1	0	0
625	0	22	9	5	3	3	5	3	2	5	2	0	2	3	3	3	3	4	4	3	2	3	16.5289	0	1	0	0	0	0
624	1	34	1	4	1	1	2	3	2	3	2	0	1	4	4	4	4	5	4	5	5	3	20.7612	0	0	1	0	0	0
623	1	20	1	4	1	0	2	2	1	4	2	0	2	3	4	4	4	3	4	2	4	2	22.2041	1	0	0	0	0	0
622	0	21	2	4	1	0	2	1	1	5	2	0	2	1	3	3	4	4	4	4	4	3	21.7784	0	1	0	0	0	0
621	0	22	1	4	#NULL!	0	3	1	1	5	2	1	1	1	1	2	3	4	4	3	3	3	20.202	0	1	0	0	0	0
620	1	22	13	5	3	2	5	3	4	5	3	0	2	1	2	2	4	4	4	4	4	3	20.679	0	1	0	0	0	0
619	1	22	5	5	2	4	5	3	3	5	2	0	3	3	3	3	2	3	4	4	4	3	36.523	0	1	0	0	0	0
617	0	43	3	4	4	4	5	5	4	3	3	0	4	3	3	4	4	4	4	4	4	3	18.8707	0	1	0	0	0	0
616	0	43	4	5	3	2	2	3	4	5	2	0	2	2	3	3	2	3	5	2	4	3	17.4818	0	1	0	0	0	0
615	0	42	3	3	2	1	2	3	3	5	5	0	4	2	2	2	5	4	4	1	5	3	21.4844	0	0	0	1	0	0
614	1	14	3	3	5	1	5	3	4	3	2	0	3	3	3	3	4	4	4	2	4	3	22.8571	0	1	0	0	0	0
613	1	45	3	3	2	1	5	2	3	5	2	1	1	2	2	2	3	3	4	3	4	3	22.8571	0	1	0	0	0	0
612	1	14	3	3	4	1	5	3	4	3	5	0	3	2	3	3	4	4	5	2	4	3	22.8571	0	1	0	0	0	0
611	0	39	3	4	3	1	5	2	4	4	1	0	2	2	2	4	4	4	4	4	4	4	21.7555	1	0	0	0	0	0
610	0	41	4	6	3	1	5	4	5	5	1	1	2	3	2	3	2	2	2	1	2	4	18.026	1	0	0	0	0	0
609	1	21	6	4	2	2	5	5	1	5	3	0	2	1	1	1	1	1	1	4	4	3	24.2123	1	0	0	0	0	0
608	1	20	1	4	1	0	2	1	4	5	2	0	4	4	4	4	4	4	4	4	4	4	22.3863	0	0	0	0	0	1
607	0	26	2	3	0	3	2	2	3	5	2	0	3	2	1	2	4	4	4	3	4	4	20.0288	1	0	0	0	0	0
606	1	30	4	3	3	1	5	3	5	5	5	0	1	2	1	4	4	4	4	4	4	5	22.9854	1	0	0	0	0	0
604	1	20	1	4	1	0	1	1	1	5	2	0	4	3	3	3	4	4	4	4	4	3	23.1481	0	1	0	0	0	0
603	0	27	3	2	1	1	4	3	4	5	1	0	3	2	3	3	2	3	4	1	4	2	17.5781	0	1	0	0	0	0
602	0	25	2	2	1	1	4	2	3	5	4	0	3	2	3	2	4	4	5	4	3	4	18.8707	1	0	0	0	0	0
601	1	26	7	3	2	2	5	2	4	5	3	0	4	3	3	4	4	4	4	4	4	4	20.2812	0	1	0	0	0	0
600	0	22	4	4	2	3	5	3	3	5	2	0	2	2	3	4	3	4	3	2	3	3	16.955	0	0	0	1	0	0
599	1	24	3	5	26	3	3	2	3	5	1	0	1	1	1	3	4	4	5	5	5	4	23.8884	0	0	0	1	0	0
598	1	52	3	3	3	3	5	3	4	4	3	0	4	2	4	4	3	2	4	4	4	4	23.255	0	1	0	0	0	0
596	1	24	3	4	2	1	2	2	2	5	1	0	3	3	3	3	3	3	2	3	4	3	20.0474	0	0	1	0	0	0
595	0	23	2	2	1	1	1	1	4	5	1	0	2	2	2	2	4	4	4	4	4	3	16.7969	0	0	0	1	0	0
594	0	36	3	5	2	3	5	3	2	5	2	0	3	2	2	3	4	3	4	3	4	3	17.3604	0	0	0	1	0	0
593	1	29	1	2	1	2	2	1	3	5	1	0	1	2	2	2	4	3	4	4	4	3	22.4913	0	0	0	1	0	0
591	0	42	3	3	2	1	5	3	4	5	1	0	4	3	3	4	5	5	5	5	5	3	22.4609	0	0	0	0	0	1
590	0	27	1	1	1	1	1	1	2	5	2	0	3	1	4	4	1	2	4	4	1	3	20.3244	0	0	0	0	0	1
589	0	56	3	5	2	1	5	3	3	4	2	0	2	2	3	4	4	4	4	3	4	3	20.2848	0	0	0	0	0	1
588	0	46	3	3	1	1	3	3	3	5	2	0	5	2	4	4	4	5	5	2	5	4	23.4375	0	0	0	0	0	1
586	0		1	1	1	0	2	1	2	5	3	0	3	2	2	3	4	5	5	5	5	2	20.3223	0	0	0	0	0	1
585	0	45	7	5	#NULL!	#NULL!	5	5	3	5	1	0	1	1	1	1	1	1	1	1	1	2	19.6052	0	0	0	1	0	0
584	0	35	3	4	2	2	4	3	5	5	1	0	4	5	4	3	5	5	5	5	5	4	19.487	0	0	0	0	1	0
581	1	35	2	2	1	1	2	2	4	5	1	0	4	3	3	3	3	3	4	4	4	3	25.9516	0	0	1	0	0	0
580	1	27	2	2	#NULL!	#NULL!	5	2	4	5	2	0	2	2	2	2	4	4	4	4	4	3	20.5191	0	0	1	0	0	0
579	0	24	1	1	#NULL!	#NULL!	2	1	3	5	1	0	3	3	3	5	3	3	4	4	4	3	18.4911	0	0	1	0	0	0
578	0	20	1	6	1	1	2	1	1	4	4	0	2	3	3	2	4	4	4	3	3	3	15.625	0	0	1	0	0	0
577	1	24	1	2	1	0	2	1	1	5	3	0	4	2	2	2	2	3	4	4	2	2	21.847	0	0	1	0	0	0
576	0	27	1	1	0	1	3	1	2	5	2	0	3	3	1	1	2	2	2	1	1	4	17.1468	0	0	1	0	0	0
575	1	34	3	3	3	1	3	3	5	5	1	0	3	3	3	3	2	4	4	4	4	2	23.939	1	0	0	0	0	0
574	1	24	1	2	1	0	2	1	1	5	5	0	4	4	1	2	4	4	4	4	4	3	24.2123	0	0	1	0	0	0
573	0	18	10	5	5	5	1	5	5	5	1	0	5	5	5	5	4	4	4	5	4	1	20.2015	0	0	1	0	0	0
572	1	19	1	3	1	1	2	1	1	5	3	0	2	3	4	4	3	4	3	4	5	3	23.1834	0	0	1	0	0	0
571	1	27	1	1	1	1	3	1	4	5	1	0	2	2	2	3	3	4	4	4	4	4	19.0311	0	0	1	0	0	0
570	0	21	1	1	25	2	3	1	2	5	1	0	5	4	4	4	4	4	5	3	3	4	19.1406	0	0	1	0	0	0
569	1	22	1	2	1	0	1	1	1	5	2	1	2	1	2	1	1	3	4	4	2	2	21.9713	0	0	1	0	0	0
568	0	23	3	3	3	1	2	3	3	5	5	0	3	3	3	3	4	2	4	2	5	3	18.2563	0	0	0	0	1	0
567	0	43	2	3	2	2	3	2	3	5	2	0	4	4	3	3	4	4	4	4	4	3	22.6562	0	0	0	0	1	0
566	1	28	1	1	1	1	2	1	3	5	2	0	3	3	4	4	3	4	4	3	5	4	22.3214	0	0	0	1	0	0
565	1	21	1	1	1	1	2	1	1	4	3	0	2	2	2	2	3	3	3	3	3	3	22.2291	0	1	0	0	0	0
564	1	44	1	2	0	1	5	1	3	3	4	1	4	3	3	2	2	2	4	3	2	3	22.8571	0	0	1	0	0	0
563	1	25	3	4	2	3	5	3	4	5	1	0	3	3	3	3	4	3	4	2	4	3	21.2031	0	0	0	1	0	0
562	0	23	3	2	1	0	5	3	5	5	2	0	4	2	3	4	5	5	5	5	5	4	16.3847	0	0	0	1	0	0
561	1	25	8	3	9	1	2	5	5	5	2	0	1	2	2	2	4	4	4	4	4	5	22.8571	0	0	0	1	0	0
560	0	22	4	5	26	1	2	3	3	5	3	0	5	5	5	5	5	5	5	5	5	3	18.3655	0	0	0	0	0	1
559	0	25	3	5	2	2	2	1	3	5	1	0	2	3	3	2	3	4	4	4	4	2	19.2234	0	0	0	1	0	0
558	0	23	3	3	4	3	5	3	4	5	2	0	2	2	2	2	3	3	5	3	3	4	20.0692	0	1	0	0	0	0
557	1	28	3	4	3	0	4	2	5	5	1	0	1	1	1	1	4	3	4	4	4	3	23.8884	0	0	0	1	0	0
556	1	20	2	2	1	1	1	2	5	5	2	0	4	3	4	4	4	4	4	4	4	4	20.0617	1	0	0	0	0	0
555	0	24	2	1	1	1	2	2	2	5	2	0	3	2	2	3	3	3	4	3	4	3	20.4491	0	1	0	0	0	0
554	0	25	2	#NULL!	26	1	2	1	2	5	2	0	2	2	1	2	4	3	5	2	4	3	19.1406	0	0	1	0	0	0
553	0	25	1	#NULL!	1	1	3	1	1	5	2	0	3	3	4	4	4	4	4	4	4	4	19.1406	1	0	0	0	0	0
552	0	24	2	2	1	1	2	2	3	5	2	0	3	2	4	4	3	4	5	4	3	3	19.8791	1	0	0	0	0	0
551	0	24	2	2	1	1	2	1	4	5	5	0	3	3	2	2	4	4	5	4	4	4	18.5901	0	0	1	0	0	0
550	1	24	1	4	1	2	2	1	1	5	2	0	2	4	2	3	4	4	4	3	2	3	22.2291	1	0	0	0	0	0
549	0	25	3	5	3	2	4	2	3	5	2	0	3	2	1	2	3	3	4	2	4	3	17.7462	1	0	0	0	0	0
548	0	20	2	3	3	5	5	2	3	5	1	0	4	1	5	5	5	5	5	1	5	4	19.5312	0	0	0	1	0	0
547	1	23	3	3	2	0	2	4	5	5	2	0	2	4	4	3	4	4	4	4	4	3	23.8884	1	0	0	0	0	0
546	0	24	1	3	#NULL!	#NULL!	1	1	1	5	1	0	3	2	1	4	3	3	5	3	3	2	21.6441	1	0	0	0	0	0
545	0	28	2	3	1	2	1	2	4	5	2	0	3	1	1	2	5	5	5	5	5	4	20	0	1	0	0	0	0
544	0	26	2	4	1	1	1	1	3	5	1	0	1	2	1	1	1	4	4	1	1	3	18.6667	0	1	0	0	0	0
543	1	17	2	3	2	2	5	2	4	4	3	0	2	3	2	4	2	5	5	5	2	3	27.1706	0	1	0	0	0	0
542	0	48	3	4	#NULL!	#NULL!	4	2	2	3	1	0	2	4	2	4	5	5	5	4	5	3	22.1893	0	1	0	0	0	0
541	1	29	1	1	#NULL!	#NULL!	1	1	2	5	2	0	3	2	3	4	4	4	4	4	4	4	20.7612	0	0	0	1	0	0
540	1	28	2	1	25	1	1	2	3	5	4	0	1	1	1	2	3	3	3	3	3	3	22.377	0	1	0	0	0	0
537	0	30	2	2	#NULL!	#NULL!	4	1	3	5	2	0	3	3	3	4	4	5	5	3	4	3	19.7777	0	1	0	0	0	0
536	0	29	1	1	1	1	3	2	2	5	2	0	2	3	3	2	4	4	4	3	4	4	18.591	0	0	1	0	0	0
535	1	45	1	2	1	3	5	1	2	4	3	0	2	3	2	3	3	3	4	4	4	4	22.8571	0	1	0	0	0	0
534	1	26	1	2	1	1	1	1	3	5	2	0	1	1	3	2	4	4	5	5	5	5	21.201	0	0	0	0	1	0
533	1	25	1	1	1	1	3	1	3	5	2	0	2	2	1	5	5	5	5	5	5	5	23.6713	0	0	1	0	0	0
532	0	26	2	2	25	1	2	2	3	5	1	0	2	2	1	4	2	3	4	4	4	4	17.2248	0	1	0	0	0	0
529	0	28	3	4	3	4	5	3	3	5	2	0	2	2	3	5	4	4	4	4	5	3	20.8666	1	0	0	0	0	0
528	1	20	5	6	2	1	5	4	3	5	2	0	5	3	3	4	4	4	4	2	2	4	19.8839	1	0	0	0	0	0
527	1	36	2	3	1	1	5	2	2	3	5	0	4	1	1	2	4	4	1	3	3	4	20.0692	0	0	1	0	0	0
526	0	70	3	4	3	2	5	3	2	3	3	1	5	5	4	4	5	5	5	5	4	3	22.6003	1	0	0	0	0	0
525	0	17	3	4	3	5	5	4	4	4	2	0	3	3	3	4	4	4	5	4	5	5	18.424	0	1	0	0	0	0
524	0	40	3	3	1	2	5	3	3	4	3	0	4	3	1	2	5	5	5	3	5	4	24.4141	0	1	0	0	0	0
523	1	64	1	5	2	3	5	2	3	3	2	1	4	3	4	3	5	5	5	2	5	3	22.4913	0	0	0	0	0	1
522	0	30	#NULL!	8	4	4	5	5	4	5	3	0	3	4	3	2	4	4	4	4	4	3	20.4491	0	1	0	0	0	0
521	1	73	#NULL!	#NULL!	#NULL!	#NULL!	5	2	2	5	3	1	4	4	2	2	4	4	4	4	4	3	#DIV/0!	0	0	1	0	0	0
520	0	27	#NULL!	#NULL!	#NULL!	#NULL!	5	3	4	5	2	0	3	3	3	4	4	2	2	4	2	4	20.1092	0	1	0	0	0	0
518	1	21	1	2	0	2	2	1	2	4	3	0	4	3	3	4	5	4	4	4	4	3	20.0692	0	1	0	0	0	0
517	0	30	4	5	3	2	3	3	5	5	3	0	3	3	3	5	5	4	5	2	4	4	20.202	0	1	0	0	0	0
516	1	23	1	1	1	1	2	1	4	5	1	0	2	2	1	2	3	3	3	3	3	1	21.7181	0	1	0	0	0	0
514	0	18	2	2	1	1	1	#NULL!	2	4	3	0	4	2	2	2	2	3	5	1	1	3	20.0692	1	0	0	0	0	0
513	1	30	#NULL!	#NULL!	#NULL!	#NULL!	4	2	3	5	3	0	1	2	1	3	4	4	4	4	4	3	23.8751	0	1	0	0	0	0
512	1	18	3	3	1	2	5	3	5	5	2	0	4	3	4	5	4	4	5	4	4	4	#DIV/0!	0	0	0	0	0	1
511	0	30	#NULL!	#NULL!	#NULL!	#NULL!	3	1	2	3	3	0	1	2	1	3	5	2	4	4	3	3	19.8286	0	0	0	0	1	0
510	0	41	4	3	3	1	5	3	4	5	1	0	2	3	4	5	5	5	5	5	5	3	20.9572	1	0	0	0	0	0
509	0	21	4	3	2	0	5	3	4	5	4	0	4	2	2	2	4	4	4	3	4	3	21.6713	1	0	0	0	0	0
508	1	27	4	5	2	1	2	1	3	4	5	0	4	4	2	3	5	5	5	5	5	4	23.1983	1	0	0	0	0	0
507	0	24	2	2	1	2	4	2	4	5	1	0	1	3	1	2	4	3	5	4	4	3	18.8889	1	0	0	0	0	0
506	1	29	#NULL!	#NULL!	#NULL!	#NULL!	5	2	#NULL!	3	2	0	4	3	3	#NULL!	5	5	5	5	5	3		1	0	0	0	0	0
505	0	17	3	3	2	0	5	2	3	5	2	0	4	3	3	5	4	4	4	4	4	4	18.3655	1	0	0	0	0	0
504	1	30	2	3	2	1	4	2	3	5	3	0	4	4	2	3	4	4	4	4	4	2	24.968	1	0	0	0	0	0
503	1	19	1	4	1	2	2	2	5	5	2	0	4	4	4	4	4	3	4	4	4	4	19.8407	0	0	1	0	0	0
501	1	40	#NULL!	4	2	2	4	1	2	2	1	0	1	5	4	5	5	5	4	4	4	3	21.9713	1	0	0	0	0	0
499	1	27	#NULL!	#NULL!	#NULL!	#NULL!	5	4	3	4	2	0	4	2	3	5	4	4	2	4	5	3	21.6049	0	1	0	0	0	0
498	1	21	4	4	3	3	3	3	3	5	3	0	4	3	4	2	3	2	4	3	2	3	21.6049	1	0	0	0	0	0
496	0	60	4	5	2	1	5	2	#NULL!	4	3	0	1	2	1	3	4	5	5	5	5	3	20.7031	1	0	0	0	0	0
495	1	#NULL!	#NULL!	#NULL!	1	1	2	#NULL!	#NULL!	5	3	0	4	2	2	1	1	1	4	4	4	3	#DIV/0!	1	0	0	0	0	0
494	1	45	2	4	1	1	5	2	3	4	2	1	3	#NULL!	#NULL!	2	4	4	3	#NULL!	3	3	#DIV/0!	0	0	0	0	0	1
490	1	30	3	5	2	2	3	2	3	5	2	0	3	5	2	#NULL!	4	4	4	4	4	4	21.3039	0	0	0	0	1	0
489	0	19	#NULL!	#NULL!	#NULL!	#NULL!	2	2	3	5	4	0	3	3	3	4	3	4	3	4	3	2	17.301	0	0	0	0	1	0
488	1	51	2	3	2	3	5	2	4	5	3	0	4	3	3	4	4	3	4	3	3	3	24.8771	0	1	0	0	0	0
486	1	24	1	1	1	0	1	1	3	5	2	0	2	3	1	2	4	2	4	2	4	4	22.4913	0	0	0	1	0	0
485	1	16	4	4	1	1	1	3	3	3	3	0	2	4	2	4	4	4	4	4	4	4	18.5911	0	0	0	1	0	0
484	1	22	1	1	1	0	1	1	2	4	4	0	4	2	1	2	5	2	4	5	4	4	18.8189	0	0	0	0	0	1
483	1	46	1	2	1	1	4	1	4	3	2	1	5	5	1	1	5	2	1	5	5	3	#DIV/0!	0	0	0	0	0	1
482	0	24	1	1	1	1	2	1	2	5	2	0	3	4	2	3	4	4	4	2	2	4	18.2899	0	0	0	0	0	1
481	0	35	4	6	2	2	5	#NULL!	#NULL!	5	2	0	3	5	3	3	1	3	4	1	1	2	21.2585	0	0	0	0	0	1
479	0	23	1	1	1	1	1	1	1	5	2	0	5	2	4	5	3	5	5	5	5	5	19.6283	0	0	0	0	1	0
478	0	14	2	5	2	2	4	2	3	3	2	0	4	3	4	4	4	4	4	4	4	4	18.5547	1	0	0	0	0	0
477	1	33	2	4	2	1	5	2	3	5	2	0	4	2	3	4	4	4	4	4	4	3	24.4898	0	0	0	0	1	0
476	1	16	1	4	0	1	4	1	2	3	3	0	4	5	3	4	5	4	4	4	4	4	23.815	0	0	1	0	0	0
475	1	43	3	3	1	2	2	2	2	3	2	0	3	3	4	4	2	4	4	4	4	4	23.4375	0	0	1	0	0	0
473	0	53	3	3	4	3	3	2	1	4	5	0	4	4	4	3	4	4	5	5	5	3	20.8117	0	0	1	0	0	0
472	1	23	3	5	0	3	4	2	3	4	3	1	2	2	4	4	2	2	4	2	4	3	22.3081	0	0	1	0	0	0
471	1	30	6	4	3	2	4	4	4	5	3	0	3	4	3	4	4	4	4	4	4	4	22.1003	0	0	1	0	0	0
470	1	33	3	3	3	3	5	2	4	5	2	0	4	2	3	3	2	4	2	2	4	3	21.2585	0	0	1	0	0	0
469	1	23	6	5	3	1	3	4	4	5	1	0	1	2	2	3	4	4	4	2	4	4	21.2585	1	0	0	0	0	0
468	1	20	3	3	2	1	5	3	5	5	2	0	3	4	4	3	4	4	4	4	5	4	22.8571	0	0	1	0	0	0
467	0	55	2	3	2	2	5	1	3	4	2	0	4	3	4	2	4	4	5	3	4	5	22.4913	0	0	1	0	0	0
466	0	16	1	2	1	1	2	1	3	4	3	0	4	2	3	3	5	5	5	5	5	2	17.0403	0	0	1	0	0	0
465	1	26	3	5	3	2	2	2	4	5	2	0	3	2	4	4	5	4	4	4	4	4	22.5827	0	0	1	0	0	0
463	0	35	4	4	4	3	5	3	3	4	3	0	1	2	3	3	5	5	5	5	5	3	21.4844	0	0	0	0	0	1
462	0	28	3	5	3	2	5	3	4	5	3	0	2	2	5	5	4	4	4	4	4	3	21.4844	0	0	0	0	1	0
461	0	18	3	3	2	3	5	3	3	4	2	0	2	3	2	2	4	3	3	2	3	4	12.8201	0	0	0	1	0	0
460	1	35	2	3	2	2	4	2	4	5	3	0	2	3	2	3	4	3	5	4	5	4	29.321	0	0	0	1	0	0
459	1	29	2	1	1	0	2	1	4	5	2	0	2	2	2	3	4	2	4	4	4	3	22.0968	0	0	0	1	0	0
458	1	28	4	4	2	1	5	4	5	5	3	0	2	4	3	3	4	4	4	4	4	4		0	0	0	0	1	0
457	1	69	2	6	2	1	3	2	2	3	2	1	2	2	2	2	3	3	3	3	3	3	26.1224	0	0	0	1	0	0
456	1	30	1	3	2	0	4	2	4	5	2	0	4	3	3	4	4	4	4	4	4	3	26.8274	0	0	0	1	0	0
455	0	27	8	4	2	3	3	4	4	4	2	0	4	4	3	4	4	4	4	4	4	4	24.1672	0	0	0	1	0	0
454	0	42	3	3	2	0	5	4	4	5	2	0	5	3	4	3	4	4	4	2	4	3	23.8751	0	0	0	1	0	0
452	1	33	2	3	0	3	4	1	3	5	3	0	4	3	4	4	4	4	3	4	4	4	19.5682	0	0	1	0	0	0
451	1	43	2	3	2	3	5	2	3	4	2	0	4	3	1	4	2	3	3	2	2	3	11.515	0	0	0	1	0	0
450	1	37	3	4	3	2	5	3	4	5	2	0	2	3	3	2	2	4	4	2	4	4	13.1483	0	0	0	0	1	0
449	1	52	1	1	1	0	4	1	2	4	5	0	5	4	2	1	1	4	5	5	5	5	20.3125	0	0	0	1	0	0
448	0	50	2	3	2	1	4	2	2	4	5	0	3	2	2	1	2	4	2	2	3	3	23.4375	0	0	0	1	0	0
447	0	29	2	4	2	1	3	2	3	5	2	0	1	2	3	5	4	4	5	4	4	3	19.1001	0	0	0	1	0	0
446	0	35	2	4	3	4	5	2	4	5	4	0	5	3	4	1	4	5	1	5	5	2	19.2706	0	0	0	0	0	1
445	1	30	4	3	1	0	1	2	3	4	4	0	5	3	1	3	3	4	4	4	3	4	20.7612	0	0	0	0	0	1
444	1	29	1	2	1	1	2	1	3	4	4	0	2	2	2	2	4	4	4	4	4	3	28.5162	1	0	0	0	0	0
443	1	38	2	3	2	2	5	2	3	4	3	0	2	4	2	4	4	3	5	4	4	4	24.5675	0	0	0	0	0	1
442	1	70	2	5	2	3	5	2	3	1	3	1	1	4	2	1	2	4	4	1	2	4	31.8878	1	0	0	0	0	0
441	0	37	4	3	3	3	5	4	5	5	2	0	3	2	1	2	3	4	4	1	3	3	19.5717	1	0	0	0	0	0
440	0	18	4	6	4	0	2	4	5	5	2	0	5	3	3	3	4	4	4	4	4	4	19.1406	1	0	0	0	0	0
439	1	37	5	3	1	2	4	3	3	5	2	0	3	2	4	2	3	4	4	2	4	3	20.7883	1	0	0	0	0	0
438	1	30	1	1	1	1	3	1	3	4	3	1	4	4	4	4	4	4	4	3	3	3	22.4913	0	1	0	0	0	0
437	0	26	3	4	3	3	5	3	4	4	2	0	2	4	2	3	4	3	4	3	4	3	19.1327	1	0	0	0	0	0
436	0	37	1	2	1	1	4	1	3	3	2	0	5	2	4	5	5	5	5	5	5	5	30.4272	1	0	0	0	0	0
435	0	35	3	4	3	3	5	3	4	5	3	0	4	4	3	4	4	5	5	5	5	4	21.7193	1	0	0	0	0	0
434	1	24	2	2	2	2	4	1	4	5	3	0	3	4	3	4	4	4	5	3	5	3	19.8407	1	0	0	0	0	0
433	1	25	4	3	2	1	4	3	5	5	3	1	1	3	2	4	5	3	4	4	4	3	20.7612	1	0	0	0	0	0
432	1	28	1	1	0	2	3	1	2	5	3	0	2	3	1	2	1	1	4	2	2	2	18.6851	1	0	0	0	0	0
431	1	38	1	4	0	4	1	1	2	3	1	0	4	2	1	2	4	4	4	2	4	4	26.3107	0	1	0	0	0	0
430	0	36	2	4	2	2	5	2	4	5	5	0	2	2	3	1	4	4	4	1	4	4	19.1953	0	1	0	0	0	0
429	0	22	1	1	1	1	2	1	2	3	3	0	2	2	3	3	3	3	3	3	3	3	1777.78	0	0	0	0	0	1
428	0	17	3	3	2	1	1	3	4	4	3	0	1	3	5	4	5	4	5	3	3	3	16.2109	0	0	0	1	0	0
427	1	27	3	4	2	2	3	2	4	5	2	0	5	3	3	3	3	3	3	3	3	3	18.3655	0	1	0	0	0	0
426	0	16	3	4	2	1	5	3	3	3	2	0	2	3	4	4	4	4	4	2	4	4	18.1661	0	0	0	0	0	1
425	0	35	2	3	2	2	4	3	5	5	3	1	5	4	2	3	4	4	4	4	4	4	19.5312	0	0	0	0	0	1
424	0	21	3	3	2	2	5	2	5	5	3	0	3	3	1	2	3	4	4	4	3	3	21.4692	0	0	1	0	0	0
423	1	22	1	1	1	1	1	1	2	5	5	0	5	1	2	2	3	3	3	3	3	3	27.1706	0	1	0	0	0	0
422	0	29	1	2	1	1	4	2	3	3	3	0	2	4	2	4	2	2	5	2	2	3	27.3437	0	1	0	0	0	0
421	1	41	2	3	1	2	5	2	4	4	5	1	2	4	3	1	4	4	4	4	4	5	24.8163	0	0	0	0	1	0
418	1	26	5	2	2	2	4	4	5	5	3	0	4	4	4	5	5	5	5	3	4	4	24.1633	1	0	0	0	0	0
417	0	17	3	5	16	3	4	2	2	3	2	0	1	1	3	2	4	4	4	2	4	3	16.5289	0	1	0	0	0	0
416	0	18	2	6	3	2	5	3	3	4	1	0	4	3	#NULL!	#NULL!	4	#NULL!	2	#NULL!	4	3	16.937	1	0	0	0	0	0
415	1	28	2	3	2	3	4	2	4	5	2	0	4	2	3	3	4	4	4	5	5	4	24.6181	1	0	0	0	0	0
413	1	19	2	2	2	0	5	2	3	5	2	0	2	3	1	3	2	2	4	4	2	3	19.5918	0	1	0	0	0	0
412	1	63	3	5	3	2	5	2	5	2	2	0	5	4	2	4	5	5	5	5	5	4	23.3844	1	0	0	0	0	0
411	1	28	7	8	3	2	4	2	4	5	2	0	4	5	4	3	5	5	5	3	5	4	18.8268	1	0	0	0	0	0
410	1	29	3	2	2	2	4	3	3	5	2	0	1	1	2	4	4	5	5	4	4	3	20.2812	1	0	0	0	0	0
409	0	16	2	3	3	2	5	2	3	3	3	0	4	3	3	2	4	4	4	3	4	3	19.0039	1	0	0	0	0	0
408	1	15	4	3	2	3	5	3	1	3	2	0	3	2	3	5	4	4	4	3	4	4	20.9877	0	1	0	0	0	0
407	0	30	3	5	3	2	4	2	3	4	2	0	4	4	3	3	4	4	4	3	4	3	20.9644	0	0	0	0	1	0
406	1	26	4	1	1	1	3	2	3	5	2	0	5	3	4	5	5	4	3	4	4	4	24.2215	1	0	0	0	0	0
405	0	26	5	5	3	3	3	3	4	5	2	0	5	2	3	4	3	4	4	3	3	3	11.1541	1	0	0	0	0	0
403	0	50	4	5	3	3	3	3	5	5	3	0	4	3	4	4	4	2	3	4	2	4	23.4375	0	1	0	0	0	0
400	1	43	2	3	1	3	4	1	3	3	2	0	1	4	3	2	3	4	4	4	4	4	27.3437	0	1	0	0	0	0
399	1	32	2	3	1	2	4	2	4	3	5	0	2	3	3	3	5	5	5	4	3	4	24.2215	0	1	0	0	0	0
398	1	56	1	2	1	1	5	1	1	#NULL!	5	1	4	5	1	1	5	2	4	5	5	3	27.6817	1	0	0	0	0	0
397	0	28	2	2	0	3	3	2	3	4	1	0	2	3	2	4	2	2	5	2	4	3	18.5901	0	0	1	0	0	0
396	1	29	1	2	1	0	5	1	3	5	2	0	4	1	4	4	3	4	5	4	2	4	27.7778	1	0	0	0	0	0
395	1	18	3	4	3	1	4	2	4	4	2	0	2	2	1	4	5	3	4	4	5	5	19.2121	0	0	0	1	0	0
394	1	27	1	1	1	1	3	1	2	5	2	0	4	2	2	2	3	3	4	4	2	2	20.3481	0	1	0	0	0	0
393	1	34	2	3	2	1	5	2	3	5	4	0	1	4	3	4	4	4	4	2	4	4	20.7612	1	0	0	0	0	0
392	0	24	3	4	3	5	5	2	3	5	2	0	4	3	3	4	4	4	4	4	4	2	19.5312	0	0	0	1	0	0
391	0	33	3	3	2	2	5	3	3	4	1	0	4	4	1	4	5	5	3	4	#NULL!	4	22.8624	0	1	0	0	0	0
390	1	31	5	5	2	0	5	5	4	5	1	0	1	1	2	2	2	2	4	5	4	3	24.7676	1	0	0	0	0	0
389	0	28	2	3	2	1	2	2	4	5	2	0	3	3	3	2	4	4	4	2	4	4	20.202	0	1	0	0	0	0
388	1	23	1	1	1	0	1	1	3	5	3	0	5	2	2	4	2	4	4	4	4	3	22.5309	0	0	1	0	0	0
387	1	21	2	3	1	2	2	2	4	5	2	0	2	2	2	3	4	4	5	4	3	4	17.301	0	0	0	1	0	0
386	0	36	4	5	3	3	5	3	4	5	2	0	2	2	3	3	3	2	4	3	3	3	25.7202	1	0	0	0	0	0
385	1	23	3	4	3	0	2	2	5	5	2	0	5	2	2	3	4	4	4	4	2	3	10.1908	1	0	0	0	0	0
384	0	20	3	3	1	1	5	2	#NULL!	5	2	0	5	2	2	2	5	4	4	2	3	3	18.026	1	0	0	0	0	0
382	1	23	4	3	4	1	5	3	5	5	3	1	1	1	1	1	3	3	5	3	3	3	16.6043	0	1	0	0	0	0
381	0	46	3	3	4	2	5	3	3	5	2	0	4	3	2	2	4	4	4	4	4	3	22.4913	0	1	0	0	0	0
380	0	72	2	1	1	0	5	2	3	4	2	1	5	3	3	5	4	4	5	5	5	5	21.9076	0	1	0	0	0	0
379	0	15	5	3	2	1	1	3	4	3	2	0	3	3	4	3	4	4	4	4	4	4	21.1927	0	1	0	0	0	0
377	1	22	3	4	3	2	5	3	4	5	2	0	4	3	3	3	4	4	5	5	5	4	23.084	0	1	0	0	0	0
376	1	27	3	4	0	3	4	2	4	5	2	1	2	3	2	1	1	1	4	2	3	1	21.3669	0	1	0	0	0	0
375	0	60	2	1	2	0	1	2	3	5	4	0	4	#NULL!	#NULL!	#NULL!	2	1	1	2	2	4	18.026	0	1	0	0	0	0
374	1	47	2	3	2	3	5	2	3	5	1	0	5	3	4	3	3	4	4	3	4	3	26.5731	1	0	0	0	0	0
373	1	39	3	4	2	3	5	3	4	5	3	0	4	3	3	3	4	3	4	2	4	3	32.5771	0	0	0	1	0	0
372	0	38	3	3	3	1	5	2	4	5	2	0	4	3	4	4	4	4	5	5	5	4	20.1956	0	0	0	1	0	0
371	1	23	3	3	2	1	5	2	4	5	3	0	2	2	1	2	3	5	5	3	4	3	20.0474	0	0	0	1	0	0
370	1	37	3	4	3	2	5	3	4	5	2	0	4	3	2	2	4	4	5	4	4	3	23.5102	0	0	0	0	1	0
369	1	34	3	6	2	4	5	3	4	5	4	0	1	3	2	2	4	2	2	4	2	3	23.8751	1	0	0	0	0	0
368	0	75	4	3	2	2	5	2	3	4	3	1	4	4	#NULL!	#NULL!	3	3	3	3	4	3	24.093	0	0	0	0	0	1
367	1	50	3	4	3	0	5	3	4	4	2	1	5	5	5	5	5	5	5	5	5	4	24.2123	1	0	0	0	0	0
366	0	44	3	4	2	2	5	3	4	5	2	0	4	3	3	4	4	4	5	5	5	4	23.1473	0	0	0	0	0	1
365	1	49	1	2	1	1	3	1	4	2	2	0	4	2	1	1	3	2	1	4	5	4	27.7551	0	0	0	0	0	1
364	0	26	2	2	1	0	2	2	2	1	2	1	3	3	3	4	2	4	5	2	4	4	20.83	0	0	0	0	0	1
363	0	32	2	2	1	2	3	2	5	5	2	0	4	4	2	3	4	4	4	4	4	4	9.52599	0	0	0	0	0	1
362	1	23	6	12	6	0	1	1	2	4	4	0	1	1	1	4	3	3	3	2	4	4	21.7776	0	0	0	0	0	1
361	1	50	1	3	1	2	5	1	2	3	2	0	2	3	1	2	2	4	4	3	2	2	24.2215	0	0	0	0	0	1
360	0	21	1	4	1	0	1	1	5	4	5	0	5	5	2	5	5	4	5	5	5	3	19.6283	0	0	0	0	0	1
359	1	28	1	1	1	0	4	2	4	5	3	0	2	3	2	2	4	4	4	5	5	3	23.3887	0	0	0	0	0	1
358	1	60	1	2	1	2	4	1	2	3	4	0	4	2	1	1	2	4	5	2	2	2	23.4375	0	0	0	0	0	1
357	1	23	1	1	0	1	1	2	2	3	5	0	3	4	2	4	4	4	4	3	4	3	21.4692	0	0	0	0	0	1
356	0	24	4	2	4	0	1	1	3	4	5	0	3	4	3	2	4	3	4	2	5	3	18.3655	0	0	0	0	0	1
354	1	40	3	3	2	0	5	3	3	4	5	0	1	3	3	3	5	3	4	4	4	4	22.0932	0	0	0	0	0	1
352	1	23	3	3	3	0	1	2	4	5	3	0	2	2	1	4	2	3	2	2	2	3	21.7738	0	0	0	0	0	1
351	1	25	1	1	1	1	3	1	3	5	2	0	5	2	3	4	4	5	4	4	4	5	21.9138	0	0	0	0	0	1
350	0	23	5	3	2	2	1	3	4	4	3	0	4	2	#NULL!	4	2	3	3	5	5	3	#DIV/0!	0	0	0	0	1	0
349	0	29	2	5	1	1	5	1	2	3	3	0	4	3	2	2	3	3	3	4	3	5	22.0317	0	0	0	0	1	0
348	1	35	4	5	2	2	5	3	5	5	4	0	4	4	3	4	4	4	4	5	3	4	32.8731	0	0	0	0	1	0
347	1	64	1	2	1	0	1	1	1	4	4	0	1	1	3	5	5	5	5	5	5	2	24.2215	0	0	0	0	1	0
346	1	18	3	2	2	0	3	3	4	5	4	0	3	2	2	2	2	2	3	3	3	2	20.4491	0	1	0	0	0	0
345	1	18	1	2	1	0	5	3	#NULL!	4	4	0	2	3	3	2	4	4	4	2	3	3	22.2753	0	0	1	0	0	0
344	0	29	2	3	0	2	4	#NULL!	4	5	2	0	3	3	3	3	4	4	4	3	4	4	20.4294	0	0	1	0	0	0
343	0	25	2	2	1	1	3	2	3	5	5	0	5	5	2	2	4	5	5	4	4	3	19.1406	0	0	1	0	0	0
342	0	36	1	3	1	1	1	1	3	3	2	0	3	3	1	1	4	2	4	1	1	4	18.3143	0	0	1	0	0	0
341	0	39	3	4	2	1	5	2	2	4	1	0	4	4	3	4	4	4	4	4	4	3	18.5547	0	0	1	0	0	0
340	0	30	2	4	1	3	4	2	4	5	1	0	1	2	3	2	5	4	5	4	5	4	22.3081	0	0	1	0	0	0
339	1	65	2	5	2	3	2	2	4	4	3	1	2	4	2	2	3	3	4	3	4	3	26.2596	0	0	0	1	0	0
338	1	19	4	6	4	4	1	4	3	4	3	0	2	4	2	4	5	5	5	5	5	4	21.7079	1	0	0	0	0	0
337	0	20	3	4	2	0	5	3	5	5	5	0	3	1	2	4	5	4	5	1	4	3	16.6493	0	0	0	1	0	0
336	1	19	4	3	1	2	2	2	3	5	4	0	4	4	2	3	4	4	4	4	4	4	19.721	0	0	1	0	0	0
335	1	23	2	2	1	0	2	2	4	5	3	0	4	4	4	3	5	5	5	4	5	4	22.5981	0	0	1	0	0	0
334	0	35	3	5	1	0	4	3	4	5	1	0	4	4	2	5	5	4	5	3	5	4	18.8189	0	0	0	0	0	1
333	0	43	1	2	2	1	2	2	2	3	4	0	1	2	1	2	2	3	4	2	4	3	22.0703	0	0	0	0	1	0
332	0	22	2	2	1	1	3	2	3	3	2	0	2	3	2	3	4	4	4	3	4	4	19.6283	0	0	0	0	1	0
331	1	20	1	1	1	1	3	1	2	5	2	0	2	2	2	2	4	2	4	4	4	4	19.0311	0	0	0	1	0	0
330	1	25	2	2	2	2	2	2	4	5	4	0	5	2	1	2	1	5	5	5	5	3	23.4375	0	0	1	0	0	0
329	1	14	4	3	2	3	4	4	5	3	1	0	2	2	3	2	3	5	5	5	5	3	21.6049	0	0	1	0	0	0
327	1	16	5	3	7	0	5	5	5	3	2	0	5	5	5	5	5	5	5	5	5	3	15.262	0	0	0	1	0	0
326	0	34	3	3	3	3	5	3	3	5	2	0	1	2	4	5	3	4	4	3	4	3	21.6311	0	0	0	1	0	0
325	1	16	2	4	1	2	5	1	5	3	1	0	5	2	3	3	5	5	5	5	5	4	21.2245	0	0	1	0	0	0
324	0	32	3	5	26	2	4	2	3	4	3	0	5	3	4	3	5	5	5	5	4	3	21.7079	0	0	0	1	0	0
323	1	20	1	4	1	1	3	1	3	5	4	0	4	2	2	3	5	5	5	3	3	1	22.2753	0	0	0	1	0	0
322	1	25	1	1	1	2	3	1	3	5	3	0	2	2	2	1	1	2	5	2	4	3	21.2245	0	0	0	1	0	0
321	1	29	3	3	2	0	2	2	4	5	2	0	3	2	2	3	3	4	3	3	3	3	22.8571	0	0	0	1	0	0
320	1	25	1	4	1	0	1	1	5	4	3	0	2	2	3	5	4	4	4	4	4	5	19.5918	0	0	0	1	0	0
319	1	22	1	1	1	1	3	1	3	5	1	0	3	2	2	3	3	4	4	4	4	4	22.7903	0	0	0	1	0	0
318	1	30	12	8	6	6	5	5	4	5	4	0	4	3	5	5	4	#NULL!	5	4	5	3	21.2245	1	0	0	0	0	0
317	0	28	2	4	2	1	3	2	1	5	2	0	4	4	1	4	4	1	3	2	5	5	17.9418	0	1	0	0	0	0
316	0	29	2	4	1	2	1	2	4	5	4	0	1	5	2	4	4	4	4	2	4	2	19.1406	0	0	0	0	0	1
315	1	18	5	3	3	0	1	4	5	5	3	0	3	2	3	3	5	5	5	2	3	5	21.0498	0	0	0	0	0	1
314	1	26	3	5	3	2	5	3	5	5	2	0	2	2	4	3	4	5	4	4	4	4	24.4898	0	0	0	0	0	1
313	1	28	6	5	5	2	1	4	5	4	5	1	5	4	1	4	5	4	4	4	4	4	19.052	0	0	0	0	0	1
312	1	70	3	2	3	2	5	2	2	2	3	0	4	4	2	3	4	4	5	3	4	5	24.2215	0	1	0	0	0	0
310	0	21	2	3	1	2	1	1	2	5	3	0	2	2	1	3	3	2	4	1	3	3	20.2848	1	0	0	0	0	0
309	0	35	2	3	3	1	4	2	3	4	1	0	4	2	2	2	4	5	5	2	3	4	18.026	1	0	0	0	0	0
308	0	54	3	4	3	3	2	3	4	4	2	0	5	3	2	4	3	4	5	1	2	3	23.3844	1	0	0	0	0	0
307	1	26	2	2	1	2	3	2	3	5	5	0	5	5	4	4	4	3	5	5	4	4	21.6418	1	0	0	0	0	0
306	1	30	3	4	4	1	3	2	4	5	3	0	2	3	3	3	3	4	3	2	2	4	20.3727	1	0	0	0	0	0
305	1	30	1	1	#NULL!	1	4	1	3	5	4	0	2	2	2	3	4	4	4	4	4	4	27.1605	1	0	0	0	0	0
303	1	48	3	5	3	2	5	3	2	2	3	1	1	2	1	2	4	3	4	2	3	2	22.7583	0	0	0	0	0	1
302	1	50	1	1	0	1	2	#NULL!	2	2	2	1	1	2	2	2	4	4	4	3	4	3	19.6235	0	0	0	0	1	0
301	1	57	3	3	4	3	5	3	2	4	2	1	1	1	2	3	4	4	3	4	4	3	20.7612	1	0	0	0	0	0
300	1	22	1	2	1	1	3	2	3	5	5	0	2	3	2	4	4	4	4	4	4	5	19.5918	1	0	0	0	0	0
299	1	19	3	2	2	0	4	3	3	5	2	0	4	3	2	4	4	3	3	4	4	4	23.1206	0	0	0	0	0	1
297	1	71	3	2	3	4	5	4	3	5	2	0	5	5	4	3	3	4	5	4	4	4	20.7612	0	1	0	0	0	0
296	0	65	3	2	3	3	5	3	2	2	2	0	4	2	2	2	4	4	5	5	5	4	20.0288	1	0	0	0	0	0
295	1	25	1	2	1	1	3	1	1	5	4	0	2	3	2	3	5	4	4	5	5	2	20.8828	0	0	0	0	0	1
294	0	18	3	5	2	2	5	4	3	5	2	0	5	1	1	2	3	4	4	4	4	3	15.6107	0	0	0	0	0	1
293	1	31	1	2	1	0	2	1	3	5	3	0	5	4	3	2	5	5	3	3	5	3	21.2245	0	1	0	0	0	0
292	0	18	1	3	1	1	4	4	3	5	3	0	2	4	3	4	5	4	5	4	5	3	19.0443	0	0	0	1	0	0
291	1	31	4	6	4	4	5	3	3	5	3	0	2	5	2	5	5	5	5	5	5	4	22.6474	0	0	0	0	0	1
290	1	20	4	4	2	2	5	3	1	4	2	0	2	2	2	2	4	4	4	2	4	3	29.4118	0	0	0	0	0	1
289	0	25	2	2	2	2	2	2	4	5	3	0	2	5	2	3	5	2	5	2	2	3	19.487	0	0	0	1	0	0
288	0	25	3	6	1	1	4	2	3	4	1	0	2	4	2	4	4	2	5	4	4	4	19.2894	0	1	0	0	0	0
287	1	39	5	1	1	1	1	1	2	2	2	1	2	1	1	1	3	3	3	3	3	3	24.8016	1	0	0	0	0	0
286	0	27	2	4	#NULL!	2	1	1	3	4	2	0	2	2	3	3	5	4	4	4	4	4	21.4844	1	0	0	0	0	0
285	1	54	3	5	3	3	5	3	5	4	3	0	4	3	4	5	4	3	4	2	4	4	12.6247	0	0	0	1	0	0
284	0	18	4	6	5	5	5	3	1	5	1	0	4	4	4	4	4	4	4	4	4	3	17.5697	0	1	0	0	0	0
283	1	31	2	3	3	1	2	2	4	5	2	0	2	3	3	4	2	4	3	4	4	4	24.5065	0	0	1	0	0	0
282	0	25	1	1	1	0	2	1	2	4	1	0	2	2	3	3	3	4	3	4	4	4	17.4818	0	0	1	0	0	0
280	1	22	1	1	1	1	1	2	4	5	1	0	2	3	3	3	5	5	5	5	5	4	24.7252	1	0	0	0	0	0
277	0	21	4	4	3	1	5	3	5	4	3	0	4	2	2	2	2	4	5	5	3	4	19.5312	0	1	0	0	0	0
276	1	25	2	1	2	0	3	2	3	5	1	0	5	3	2	2	4	4	5	4	4	3	22.0932	1	0	0	0	0	0
275	0	70	3	2	1	1	5	2	3	4	2	1	2	1	1	1	1	1	3	1	1	3	26.0375	1	0	0	0	0	0
274	0	29	4	4	1	2	4	1	3	4	4	0	4	2	2	2	4	4	4	4	4	4	21.7738	1	0	0	0	0	0
273	1	18	1	3	3	1	5	2	2	3	2	0	1	3	1	4	5	5	5	5	5	3	25.2493	0	1	0	0	0	0
272	1	23	2	2	1	2	3	2	4	5	1	0	4	5	3	3	3	2	4	4	5	4	19.8541	1	0	0	0	0	0
271	0	32	3	3	2	1	4	3	3	5	2	0	5	2	2	2	5	4	4	4	4	4	23.634	1	0	0	0	0	0
270	0	36	3	3	0	2	5	2	3	3	2	0	3	3	3	3	4	3	5	5	5	5	21.299	0	1	0	0	0	0
269	0	25	1	2	1	1	4	1	2	4	4	0	4	4	3	3	4	4	4	4	4	3	18.3594	0	0	0	0	1	0
268	1	26	3	2	2	2	1	3	#NULL!	5	2	0	4	4	4	4	5	4	4	5	5	4	20.0155	0	1	0	0	0	0
267	1	23	6	4	3	6	5	5	#NULL!	5	3	0	2	3	3	4	4	4	4	1	3	4	18.5185	1	0	0	0	0	0
266	1	21	4	4	3	1	5	4	#NULL!	5	3	0	2	3	3	4	4	4	4	1	3	4	23.9395	0	1	0	0	0	0
265	0	52	3	8	2	1	4	2	4	2	3	0	2	4	1	1	4	4	5	2	1	3	23.4375	0	1	0	0	0	0
264	0	30	3	6	4	1	2	2	1	4	1	1	4	2	3	4	5	4	3	2	5	3	18.7305	0	1	0	0	0	0
263	1	25	1	1	1	1	3	2	2	3	2	0	2	4	2	4	4	4	4	4	4	4	20.8828	0	1	0	0	0	0
262	1	22	2	2	1	0	2	1	3	5	2	0	3	2	2	2	4	3	4	3	3	3	20.0692	0	1	0	0	0	0
261	0	29	2	4	2	1	1	1	3	4	5	1	2	4	2	2	4	4	4	4	4	3	23.0518	1	0	0	0	0	0
260	0	21	2	3	3	1	3	2	3	4	3	0	1	2	2	1	3	4	4	4	3	3	27.0389	0	1	0	0	0	0
259	1	30	3	5	3	2	#NULL!	3	2	4	3	0	2	2	3	2	3	4	4	5	5	3	21.0937	0	0	0	1	0	0
258	0	42	2	2	0	2	5	2	2	2	3	0	2	3	1	2	2	3	4	2	4	3	22.0317	1	0	0	0	0	0
257	1	35	1	1	0	1	2	1	3	2	4	0	1	3	2	3	2	4	2	2	2	4	24.5065	1	0	0	0	0	0
256	0	28	3	2	1	1	3	2	4	4	2	0	2	3	4	3	2	3	5	4	2	4		1	0	0	0	0	0
255	0	27	2	5	2	1	4	2	3	4	2	0	4	3	2	1	3	4	3	2	4	4	21.7784	1	0	0	0	0	0
254	0	24	6	3	1	2	5	3	3	5	2	0	3	4	4	4	4	2	4	4	4	3	19.0677	1	0	0	0	0	0
253	1	24	1	3	1	0	1	1	3	5	4	0	4	2	3	2	4	4	4	2	2	4	22.8571	0	1	0	0	0	0
252	1	52	5	3	4	2	#NULL!	2	3	3	5	1	3	#NULL!	2	2	4	2	4	2	4	3	25.3843	1	0	0	0	0	0
251	1	17	4	3	1	3	5	3	3	3	2	0	4	4	3	3	4	5	4	3	3	3	20.6038	1	0	0	0	0	0
250	1	13	4	4	1	3	5	2	2	3	1	0	1	2	1	3	5	4	3	3	3	3	16.4898	1	0	0	0	0	0
249	1	22	1	#NULL!	#NULL!	#NULL!	1	1	1	5	2	1	3	3	3	2	2	1	2	2	2	3	20.5151	0	0	0	1	0	0
248	1	22	1	2	1	0	3	1	1	5	2	0	4	3	2	2	3	4	3	4	4	4	21.7181	1	0	0	0	0	0
247	0	22	1	2	1	0	1	1	1	5	2	0	1	2	3	3	4	5	5	3	3	4	21.1553	1	0	0	0	0	0
246	0	26	1	2	1	1	2	1	1	5	2	0	4	2	4	4	1	4	3	2	2	3	19.8141	0	1	0	0	0	0
245	0	25	1	1	1	0	2	1	1	5	2	0	4	3	3	3	3	3	3	3	3	4		0	0	0	1	0	0
244	1	23	#NULL!	#NULL!	#NULL!	#NULL!	2	#NULL!	#NULL!	5	2	0	5	2	2	2	2	2	2	2	2	5	18.5078	1	0	0	0	0	0
243	1	22	1	2	1	0	1	1	2	5	1	0	2	2	3	3	4	4	3	3	5	3	21.6049	0	0	0	1	0	0
242	0	25	1	2	1	0	2	1	1	5	2	0	2	1	2	2	4	1	1	1	1	3	16.4062	0	0	0	0	0	1
241	0	24	1	2	1	0	2	1	1	5	2	0	3	3	1	2	2	5	4	4	4	3	18.4804	0	0	0	0	0	1
240	1	21	2	1	1	0	1	1	1	4	2	0	4	3	1	2	4	3	4	3	4	4	22.7244	0	0	0	0	0	1
239	0	24	1	2	1	0	2	1	1	5	2	0	3	3	3	4	2	4	4	2	2	3	20.5761	0	0	0	0	0	1
237	1	22	1	2	1	0	1	1	1	5	2	0	2	2	2	3	2	4	3	3	2	3	22.0522	0	0	0	0	0	1
236	0	34	2	3	2	2	5	2	3	4	2	0	2	2	3	3	1	4	2	1	5	3	17.0562	0	0	0	0	0	1
235	0	22	4	5	4	2	1	3	3	5	1	0	2	4	3	2	2	4	4	2	4	3	16.6493	0	0	0	0	0	1
234	0	22	1	2	1	0	1	1	2	5	2	0	2	3	4	4	4	4	4	4	4	3	19.8347	0	0	0	0	0	1
233	1	26	2	3	2	0	1	1	4	5	1	0	1	1	1	1	1	1	1	1	1	1	18.1661	0	0	0	0	0	1
232	0	22	1	2	1	0	1	1	1	5	2	0	4	4	4	4	4	4	4	4	4	4	19.8177	0	0	0	0	0	1
231	0	23	#NULL!	4	#NULL!	#NULL!	5	3	2	5	2	0	1	2	1	1	2	2	1	1	1	3	17.5781	0	0	0	0	1	0
230	0	28	3	5	2	3	5	2	#NULL!	5	1	0	4	4	4	4	4	5	5	4	5	4	22.4913	0	0	0	0	1	0
229	0	25	4	4	3	4	1	2	1	4	2	0	2	2	2	2	3	3	3	3	3	2	19.3337	0	0	0	0	1	0
228	1	30	4	4	3	4	5	3	4	3	2	0	1	3	2	2	1	1	1	1	1	5	23.5294	0	0	0	0	0	1
226	1	29	1	2	1	0	4	1	2	3	5	0	4	4	3	4	4	3	4	4	4	5	26.1224	0	0	0	0	1	0
225	0	35	2	3	2	2	5	2	4	5	3	0	4	3	4	4	5	5	5	4	5	4	19.5312	0	0	1	0	0	0
224	0	36	2	4	2	2	3	2	2	3	2	0	5	3	1	1	5	2	1	1	5	3	24.0882	0	0	1	0	0	0
223	1	48	3	4	1	1	5	3	3	2	2	0	5	4	4	4	4	4	4	4	4	2	23.3564	0	0	0	0	1	0
222	0	44	3	2	2	2	5	3	2	3	2	0	1	5	4	4	5	4	4	4	4	3	27.7671	0	0	0	1	0	0
221	1	60	45	18	5	10	5	5	3	2	4	1	1	1	2	2	2	4	4	2	1	5	31.8878	0	0	0	1	0	0
220	1	55	#NULL!	#NULL!	1	3	5	5	2	3	5	0	4	2	1	1	4	4	2	2	2	5	24.2215	0	0	0	1	0	0
219	0	27	4	6	2	5	5	5	4	5	4	0	4	3	3	3	5	5	4	4	4	4	20.0777	0	0	1	0	0	0
218	0	28	3	4	3	1	5	3	3	5	2	0	2	4	2	3	4	5	5	5	5	2	16.937	0	0	0	0	0	1
217	0	15	10	5	1	4	5	2	2	3	3	0	2	4	3	3	3	3	3	3	3	3	19.5312	0	0	0	0	0	1
216	1	27	1	1	1	1	4	1	3	3	3	0	2	2	1	2	4	4	4	2	4	3	22.8571	0	0	0	0	1	0
214	1	52	3	3	2	2	2	1	3	5	2	0	4	3	4	4	5	4	5	4	5	4	21.3039	0	0	1	0	0	0
213	1	26	3	4	2	1	5	3	4	5	2	0	2	2	2	2	3	3	3	3	3	3	20.5693	0	0	1	0	0	0
212	0	27	3	4	1	3	5	3	3	5	3	0	3	3	3	3	4	4	4	4	4	3	18.026	0	0	0	1	0	0
211	0	19	3	3	2	3	5	3	3	5	1	0	2	2	3	4	4	4	4	4	3	2	19.5717	0	0	0	1	0	0
210	1	32	3	3	1	2	3	2	3	4	4	0	4	4	1	1	4	2	4	3	2	3	18.9388	0	0	0	1	0	0
209	0	20	#NULL!	#NULL!	#NULL!	#NULL!	5	3	3	4	3	1	2	3	3	4	4	4	4	4	5	3	17.6899	0	0	0	1	0	0
207	0	22	4	4	1	1	5	3	5	5	4	0	4	4	3	4	4	2	4	2	4	4	16.8525	0	0	0	1	0	0
206	1	24	1	1	1	1	1	1	1	5	4	0	2	4	3	4	4	4	4	3	5	3	25.5354	0	0	0	1	0	0
204	0	35	#NULL!	#NULL!	4	5	5	3	3	3	1	0	4	2	3	2	4	4	4	4	4	4	21.4844	1	0	0	0	0	0
203	0	31	5	6	1	3	5	2	4	5	5	0	2	2	2	2	1	1	1	1	1	3	20.202	0	0	0	1	0	0
202	1	28	5	4	4	2	5	4	5	4	3	0	4	4	5	4	5	5	4	3	5	4	20.6612	0	0	0	0	1	0
201	1	57	9	8	3	3	5	3	3	3	4	0	4	2	1	1	5	4	1	1	1	5	23.8899	0	0	0	1	0	0
200	1	33	4	6	4	3	3	3	#NULL!	5	2	0	3	2	3	4	4	4	4	4	4	2	22.7204	0	1	0	0	0	0
199	1	28	2	2	2	2	4	2	4	3	2	0	2	3	4	5	4	5	5	4	5	4	25.9516	0	1	0	0	0	0
198	1	62	2	4	2	2	5	2	3	4	3	0	4	4	4	4	5	5	5	5	5	3	21.2585	1	0	0	0	0	0
197	1	60	2	4	1	1	4	1	3	4	5	0	4	4	4	4	4	4	4	4	4	3	21.0198	0	0	0	0	0	1
196	1	40	12	6	2	4	1	5	2	3	3	0	3	2	3	3	3	4	5	2	3	3	19.5312	1	0	0	0	0	0
195	1	29	7	4	2	2	5	5	4	4	5	0	2	3	1	2	4	2	3	1	3	4	27.9296	1	0	0	0	0	0
194	0	17	3	4	0	3	5	4	3	3	1	0	4	2	2	1	4	4	4	4	4	3	20.7031	0	0	0	1	0	0
193	1	25	4	4	2	3	5	2	4	5	2	0	2	2	2	3	4	4	4	4	4	4	25.3061	0	1	0	0	0	0
192	0	28	6	5	3	2	4	4	5	5	1	0	3	2	3	4	4	4	4	4	4	3	18.9453	1	0	0	0	0	0
190	1	36	3	4	1	1	5	3	3	5	3	0	1	2	1	1	4	2	5	5	2	3	23.5883	0	0	0	0	0	1
189	1	64	3	4	2	2	4	2	3	2	3	1	1	1	3	4	5	3	2	5	5	3	28.8889	0	0	0	1	0	0
188	1	30	3	6	1	3	4	2	5	5	2	0	2	3	2	2	5	4	4	5	5	4	20.7612	1	0	0	0	0	0
187	1	40	3	3	2	3	5	3	4	5	2	0	2	2	2	4	4	3	4	4	4	4	24.4898	0	1	0	0	0	0
186	1	34	3	3	1	3	4	2	4	4	2	0	5	4	3	4	4	4	4	4	4	3	25.0593	0	0	0	0	0	1
185	1	29	2	4	1	3	4	1	4	3	5	1	2	2	1	2	3	1	1	1	3	3	28.0816	0	0	0	1	0	0
184	1	67	4	5	3	2	5	4	4	4	3	0	5	2	4	4	5	4	4	5	5	3	25.0865	0	0	0	1	0	0
183	1	68	2	4	1	3	5	2	2	3	5	0	5	5	3	4	2	3	4	4	3	3	23.4375	0	0	0	0	1	0
182	1	75	2	2	0	2	5	2	2	2	2	1	5	5	4	4	5	5	5	5	5	5	21.2245	1	0	0	0	0	0
180	0	33	3	5	3	3	4	2	3	5	3	0	5	3	3	1	2	4	1	1	2	3	19.9792	1	0	0	0	0	0
179	1	80	8	7	5	6	5	4	3	4	3	1	1	5	2	5	5	5	5	5	5	2	20.2812	1	0	0	0	0	0
178	0	28	3	4	2	3	5	3	2	3	2	0	2	2	2	2	1	1	1	1	1	3	16.6493	0	1	0	0	0	0
177	1	34	3	3	3	1	4	3	4	4	3	0	2	5	4	3	5	#NULL!	#NULL!	#NULL!	#NULL!	4	23.4375	0	1	0	0	0	0
176	1	42	2	3	1	1	2	1	3	4	4	0	4	3	4	5	4	3	4	3	4	5	23.939	0	1	0	0	0	0
174	1	27	3	5	4	1	2	3	3	5	4	0	4	2	2	2	2	4	4	3	4	4	29.0548	1	0	0	0	0	0
173	1	38	2	4	2	3	5	2	2	3	2	0	2	3	2	4	4	4	4	4	4	4	26.2346	0	1	0	0	0	0
172	1	37	3	4	4	2	3	2	4	5	3	1	4	2	3	2	2	4	4	4	4	4	21.1073	0	1	0	0	0	0
171	0	20	2	3	1	2	3	2	2	5	2	0	3	3	3	3	3	4	4	4	4	3	18.5547	0	1	0	0	0	0
170	1	46	3	3	#NULL!	2	5	3	4	5	2	0	2	2	3	3	4	2	4	4	4	4	21.9671	1	0	0	0	0	0
169	0	32	2	3	2	1	4	2	4	4	2	0	4	4	3	5	4	4	2	2	2	4	20.9572	0	1	0	0	0	0
168	1	50	3	3	2	3	5	2	3	5	4	0	#NULL!	4	4	4	4	4	4	4	4	4	21.0077	1	0	0	0	0	0
167	1	35	#NULL!	#NULL!	2	2	5	4	5	5	2	0	2	3	2	2	2	2	2	2	3	2	25.3906	0	1	0	0	0	0
166	1	38	4	3	2	1	5	2	4	5	2	0	4	4	2	4	4	2	5	2	3	3	21.4844	0	1	0	0	0	0
165	1	18	7	5	2	3	4	3	4	4	2	0	2	4	2	4	4	5	4	2	4	4	22.6474	0	0	0	0	0	1
162	1	50	1	2	0	2	3	1	2	3	3	0	4	4	2	4	5	4	5	4	3	3	21.6263	0	0	1	0	0	0
161	1	40	10	5	2	2	2	2	4	4	1	0	4	3	2	4	5	4	4	4	4	4	20.202	0	0	1	0	0	0
160	1	75	3	3	3	3	4	3	4	5	2	1	2	2	2	2	4	4	4	1	1	3	24.4898	0	0	0	1	0	0
159	0	43	4	4	2	1	4	4	3	4	3	0	4	3	3	4	4	3	4	4	4	4	24.5243	0	0	1	0	0	0
158	1	36	4	3	4	0	5	3	4	5	2	0	2	4	3	4	3	2	3	3	3	3		0	0	1	0	0	0
157	1	51	1	2	0	1	1	2	2	4	5	1	2	3	2	3	3	2	1	1	4	3	27.6817	0	0	0	1	0	0
156	1	39	#NULL!	#NULL!	#NULL!	#NULL!	5	3	3	5	2	0	4	4	1	5	4	4	3	5	5	4	26.9896	0	0	0	1	0	0
155	1	27	1	1	0	1	2	1	3	5	3	0	3	4	4	2	3	3	4	#NULL!	4	5	23.04	0	1	0	0	0	0
154	1	28	3	4	1	1	3	2	5	5	3	0	2	4	4	4	5	5	5	2	4	3	26.3107	1	0	0	0	0	0
153	0	19	3	4	3	1	5	3	3	5	4	0	2	4	2	2	4	3	3	4	4	3	17.6471	1	0	0	0	0	0
151	1	24	1	1	0	1	1	2	2	3	5	0	1	1	1	1	2	4	4	1	2	3	26.6667	1	0	0	0	0	0
150	1	36	4	5	4	2	5	3	5	5	1	0	1	1	1	4	5	5	5	5	5	4	20.7612	0	1	0	0	0	0
148	1	40	1	2	1	1	3	1	3	4	4	0	2	4	2	4	4	3	4	2	4	3	23.8751	0	1	0	0	0	0
147	1	27	2	1	2	0	2	2	2	5	3	0	4	1	2	4	4	4	4	4	4	4	24.8016	0	0	0	1	0	0
146	0	19	3	4	1	6	2	2	3	3	2	0	3	2	3	1	5	4	5	3	5	3	22.0317	0	1	0	0	0	0
145	1	21	3	4	2	1	1	2	2	5	3	0	3	2	3	4	4	4	4	3	3	4	28.7317	1	0	0	0	0	0
144	1	30	1	4	1	1	4	1	3	5	4	0	4	1	1	3	3	4	4	3	3	3	20.679	0	0	0	0	0	1
143	1	21	1	2	1	2	3	1	2	4	4	0	1	1	2	3	3	2	4	1	1	4	20.984	0	0	0	1	0	0
142	1	48	3	6	3	3	5	3	2	4	5	0	3	1	1	4	5	5	5	5	5	3	26.5731	0	1	0	0	0	0
141	1	20	3	1	1	2	2	2	3	5	2	0	2	2	3	3	3	2	4	3	4	3	23.1206	1	0	0	0	0	0
140	1	47	3	5	2	3	4	2	3	4	3	1	2	2	3	4	3	4	5	3	4	3	24.0238	1	0	0	0	0	0
139	0	45	3	3	2	1	5	3	2	3	2	0	4	4	4	5	5	5	5	3	4	4	26.3702	0	0	0	1	0	0
138	0	40	3	5	3	1	5	3	4	5	4	0	5	3	#NULL!	5	4	1	5	4	5	4	24.4141	1	0	0	0	0	0
137	0	16	4	5	5	7	5	3	3	4	1	0	4	2	3	3	4	4	4	3	4	2	22.1443	0	0	1	0	0	0
136	0	29	3	4	1	0	5	2	2	4	1	0	2	3	2	4	4	5	5	3	5	4	21.6837	0	0	0	1	0	0
135	1	32	1	4	1	2	4	2	3	3	5	0	4	2	2	4	2	2	4	1	4	5	27.3088	0	1	0	0	0	0
134	0	27	3	4	3	4	5	3	3	5	2	0	3	3	2	2	4	4	3	4	4	3	19.5312	0	0	0	0	1	0
133	1	19	2	2	2	0	2	2	2	5	3	0	2	1	2	2	2	3	4	4	4	3	21.2245	0	1	0	0	0	0
132	0	49	4	5	3	4	5	3	4	2	5	0	2	4	#NULL!	#NULL!	4	5	5	5	3	4	21.0303	0	1	0	0	0	0
131	0	24	4	5	1	4	1	3	3	5	4	0	4	2	2	2	4	4	4	4	4	3	19.5312	1	0	0	0	0	0
130	0	28	4	3	3	4	5	4	4	5	3	0	3	5	3	#NULL!	4	4	4	4	4	4	25	1	0	0	0	0	0
129	0	30	4	6	4	4	2	3	3	5	3	0	4	3	2	2	2	2	4	4	4	2	21.0828	1	0	0	0	0	0
128	0	18	3	4	1	0	5	3	1	5	1	0	1	3	1	5	4	4	5	5	5	1	18.1449	0	1	0	0	0	0
127	0	21	7	4	3	7	5	3	3	4	2	0	5	4	4	3	4	4	4	3	4	4	17.5781	0	0	0	1	0	0
126	0	30	1	3	1	2	5	2	2	4	4	0	3	3	4	4	4	4	5	4	5	3	20.202	0	0	0	0	0	1
125	1	47	1	2	0	1	3	1	2	3	2	0	5	2	1	4	4	4	3	5	5	5	23.03	0	0	0	0	0	1
124	1	16	2	4	1	2	5	2	3	3	3	0	2	2	3	2	5	5	5	5	5	3	20.898	0	0	0	0	0	1
123	1	16	3	3	3	2	5	3	3	3	3	0	2	2	3	2	3	5	5	3	3	4	19.3698	0	1	0	0	0	0
122	1	16	3	4	2	2	4	1	4	4	3	0	4	2	1	1	5	3	3	2	2	4	20.0617	0	0	0	0	1	0
121	1	76	#NULL!	#NULL!	#NULL!	#NULL!	5	3	3	4	3	0	5	5	2	5	5	5	5	5	5	5	20.5078	0	0	1	0	0	0
120	0	20	4	4	2	2	4	3	3	4	2	0	2	2	4	4	4	4	4	3	4	3	17.8465	0	0	1	0	0	0
119	0	21	2	3	1	3	5	2	2	5	3	0	2	2	3	4	5	2	4	2	4	3	19.2894	0	0	1	0	0	0
118	1	44	4	4	5	2	5	3	4	4	3	0	2	2	2	3	4	4	3	2	4	4	25.7117	0	0	1	0	0	0
117	0	36	3	3	2	2	4	3	2	5	3	0	2	4	4	4	4	4	4	5	5	3	19.1001	0	0	0	1	0	0
116	1	30	3	3	1	1	4	2	3	5	2	0	2	2	2	2	3	3	4	3	4	3	22.1453	0	0	0	1	0	0
115	1	35	10	7	2	1	1	3	4	3	3	0	2	2	2	2	4	4	4	4	4	3	24.977	0	0	0	1	0	0
114	0	38	2	3	2	1	5	2	4	4	3	0	5	4	4	5	4	4	4	4	4	4	21.9098	0	0	0	1	0	0
113	0	36	5	6	5	3	5	5	3	4	2	0	4	3	4	3	3	3	3	4	4	3	17.2584	0	0	0	1	0	0
112	1	37	3	5	3	3	5	3	4	5	3	0	3	4	2	4	4	4	5	4	4	4	25.7276	0	0	0	0	1	0
111	1	34	4	6	3	3	4	4	5	5	2	0	1	4	2	3	4	4	4	4	4	3	18.9164	0	0	0	0	0	1
110	1	23	2	3	3	0	3	2	5	5	3	0	2	1	2	4	4	4	4	4	4	4	21.1327	0	0	0	1	0	0
109	0	29	4	6	2	3	3	3	4	5	3	0	2	3	2	2	2	2	3	3	3	3	21.4844	1	0	0	0	0	0
107	1	35	3	4	3	1	3	2	3	4	3	0	3	2	2	4	4	3	5	4	4	3	19.3772	0	0	0	0	0	1
106	1	30	3	3	2	2	5	2	2	4	2	0	3	2	1	2	2	2	3	3	2	3	23.6713	1	0	0	0	0	0
105	1	69	1	2	1	2	1	1	2	2	2	0	5	5	1	1	5	5	4	5	5	3	31.25	1	0	0	0	0	0
104	1	19	3	4	1	2	3	2	3	5	2	0	2	1	2	2	4	4	4	4	4	3	18.9388	0	0	0	1	0	0
103	1	25	6	10	6	3	5	3	4	5	2	0	3	3	2	4	3	4	3	4	3	3	26.1224	0	1	0	0	0	0
102	1	30	7	6	5	8	5	5	5	5	2	0	3	2	2	2	3	2	4	3	3	3	23.3067	0	1	0	0	0	0
101	1	35	3	3	3	2	5	3	5	5	2	0	2	2	1	3	2	2	4	2	4	4	24.4898	0	0	0	0	1	0
100	1	34	3	5	4	2	5	3	3	5	2	1	4	4	3	4	4	4	4	4	4	4	20.7612	1	0	0	0	0	0
99	1	35	2	4	2	2	5	2	3	4	3	0	4	4	3	3	4	4	4	4	4	4	26.3672	0	1	0	0	0	0
98	1	41	6	5	3	4	5	5	4	5	3	0	4	3	2	4	3	4	5	4	4	4	29.321	1	0	0	0	0	0
97	0	30	3	4	3	1	5	2	4	5	3	0	4	3	3	3	2	2	2	4	4	3	20.5457	1	0	0	0	0	0
96	0	24	3	5	2	4	5	2	3	5	2	0	4	3	3	1	4	4	4	4	5	4	25.4366	0	1	0	0	0	0
95	0	31	12	4	3	3	5	3	2	4	1	0	2	3	1	1	4	4	5	3	4	3	20.83	1	0	0	0	0	0
94	0	26	3	4	4	5	5	2	#NULL!	5	2	0	3	2	2	4	4	4	5	2	4	4	20.8622	0	0	0	0	0	1
93	0	28	1	1	1	1	4	1	3	5	2	0	5	4	5	5	4	3	3	2	2	3	20.202	0	0	0	0	0	1
92	0	21	3	5	3	1	4	2	2	3	3	0	2	3	2	2	2	3	3	3	3	5	19.1406	0	0	0	0	1	0
90	0	19	2	2	1	1	3	2	3	5	1	0	3	2	1	2	3	3	3	3	3	3	17.5781	0	0	1	0	0	0
89	1	30	9	6	4	3	4	5	4	5	2	0	5	2	3	2	4	4	5	2	2	3	30.1896	0	0	0	0	1	0
88	1	32	2	2	2	1	4	2	5	5	2	0	4	2	4	5	4	4	4	2	4	3	21.7181	0	0	0	0	1	0
87	0	24	1	2	0	1	1	1	2	4	1	0	1	2	1	3	2	4	4	2	2	3	20.0288	0	0	0	0	1	0
86	0	41	2	2	11	2	2	1	3	4	3	0	2	3	2	4	3	2	4	4	4	3	19.1406	0	1	0	0	0	0
85	1	42	1	1	0	1	3	1	3	4	5	1	3	2	4	1	2	5	4	1	4	3	21.4109	0	0	0	1	0	0
84	0	28	2	2	2	2	4	2	4	4	5	0	4	4	2	4	4	4	5	4	4	4	17.5781	0	0	0	1	0	0
83	1	21	3	3	2	0	3	3	4	5	1	0	2	3	1	3	4	3	3	3	4	3	20.2812	0	0	0	1	0	0
80	0	30	3	3	2	5	4	3	4	5	2	0	4	4	4	4	4	4	4	3	4	4	17.3134	0	1	0	0	0	0
78	1	29	3	4	3	3	4	3	5	5	2	0	5	3	3	4	5	5	5	5	5	3	24.2215	0	0	0	0	0	1
77	1	35	2	3	1	2	5	2	4	5	3	0	3	4	3	4	3	4	4	3	4	4	20.9573	0	0	1	0	0	0
76	0	38	3	5	2	2	5	2	4	4	5	0	5	5	4	2	5	5	5	5	5	5	20.2395	0	0	1	0	0	0
75	1	35	2	2	2	0	3	1	2	3	5	0	3	5	1	4	4	1	4	4	4	3	21.83	0	0	0	0	1	0
74	1	24	1	2	1	1	3	1	1	5	2	0	2	2	1	1	4	4	4	4	2	3	21.6049	0	0	1	0	0	0
73	0	37	3	5	2	3	5	2	#NULL!	3	3	0	3	5	#NULL!	2	5	4	4	3	5	4	22.8928	0	0	0	1	0	0
72	1	31	2	3	#NULL!	2	5	1	4	3	2	0	2	2	5	5	4	2	5	4	4	4	23.8899	1	0	0	0	0	0
71	0	70	2	2	2	1	5	2	#NULL!	4	2	0	4	2	2	2	2	2	4	3	2	3		1	0	0	0	0	0
70	0	31	2	4	2	1	3	#NULL!	3	5	2	0	2	2	3	2	4	5	5	3	4	3	18.5547	1	0	0	0	0	0
69	1	24	1	1	1	1	1	1	3	5	3	0	5	2	3	3	4	4	4	4	4	4	18.9815	0	1	0	0	0	0
68	1	26	3	5	3	1	4	2		5	4	0	#NULL!	#NULL!	#NULL!	#NULL!	#NULL!	#NULL!	#NULL!	#NULL!	#NULL!	3	21.2245	0	0	0	1	0	0
67	1	22	2	2	1	2	3	2	3	5	5	0	5	5	2	3	5	5	5	5	5	2	29.0533	1	0	0	0	0	0
66	1	40	4	4	5	4	5	4	4	3	2	#NULL!	3	4	3	2	4	4	4	4	5	4	23.8754	1	0	0	0	0	0
65	1	28	1	1	1	1	4	1	3	5	2	0	5	4	3	3	4	4	4	4	4	4	22.1453	0	1	0	0	0	0
64	1	39	4	6	3	2	4	3	#NULL!	5	3	0	4	4	3	3	4	4	4	4	4	4	26.1224	1	0	0	0	0	0
63	1	30	3	4	4	0	1	3	3	5	2	0	3	4	2	2	4	4	2	4	2	3	24.4898	1	0	0	0	0	0
61	1	23	1	2	1	0	1	1	2	5	4	0	3	2	2	3	3	#NULL!	2	2	3	3	25.6489	0	0	0	1	0	0
60	1	23	1	1	1	1	1	1	2	5	3	0	2	3	3	4	5	4	4	5	5	3	21.9713	0	0	0	0	0	1
59	0	23	2	2	1	1	3	1	3	5	4	0	4	3	3	3	2	2	5	2	4	4	18.5547	0	0	0	1	0	0
58	1	27	1	2	1	1	2	1	3	5	3	0	1	2	2	2	4	4	4	4	3	3	24.4898	0	1	0	0	0	0
57	0	20	1	6	1	0	3	2	1	5	2	0	1	3	1	4	2	2	4	2	4	3	21.4844	0	0	0	1	0	0
56	0	23	3	3	2	0	3	2	4	5	1	0	2	2	2	4	4	5	5	5	5	3	21.4844	0	0	0	1	0	0
54	0	24	4	4	1	1	3	2	1	3	4	0	1	2	1	2	5	5	5	1	2	3	18.5529	0	0	0	0	0	1
53	1	26	3	3	4	0	2	2	3	5	2	0	2	3	2	4	4	3	4	4	4	4	21.6263	0	0	1	0	0	0
52	0	40	1	1	0	1	2	1	2	3	2	0	3	#NULL!	#NULL!	#NULL!	4	5	4	4	4	4	22.6003	1	0	0	0	0	0
51	1	32	1	2	1	1	1	1	3	3	5	0	2	2	2	2	3	4	4	3	3	3	26.3656	0	0	1	0	0	0
50	1	50	2	3	0	3	2	2	3	3	2	0	4	4	1	2	4	4	5	1	1	2	27.6817	0	0	1	0	0	0
48	1	33	5	3	3	2	3	3	5	5	4	0	5	2	4	4	4	4	3	2	4	4	22.6422	0	1	0	0	0	0
47	1	25	2	3	2	1	3	2	5	5	2	0	2	4	2	4	5	5	5	5	5	4	22.6757	0	0	0	1	0	0
46	0	36	3	3	2	2	4	2	4	3	2	0	2	4	2	3	4	4	4	4	4	3	21.6311	0	0	0	0	1	0
45	0	20	3	3	1	2	3	2	5	5	5	0	2	4	4	2	4	4	4	4	4	4	18.0662	1	0	0	0	0	0
44	1	34	1	1	1	1	5	1	3	5	2	0	4	3	3	4	3	3	3	3	3	3	23.5294	0	0	0	1	0	0
43	0	30	2	5	2	2	4	2	3	5	5	0	4	4	2	3	4	4	5	5	5	4	19.3337	0	1	0	0	0	0
42	0	29	3	4	3	2	4	3	4	5	3	0	4	2	2	4	4	4	4	2	4	4	20.202	0	0	0	0	0	1
41	1	29	3	3	2	1	5	3	4	5	2	0	4	2	1	1	3	4	4	2	2	5	23.6244	1	0	0	0	0	0
40	0	24	2	2	1	1	2	1	2	5	2	1	3	4	3	4	4	4	4	3	4	3	21.875	1	0	0	0	0	0
39	1	28	2	2	1	2	3	2	4	5	3	0	5	5	3	4	2	1	2	2	4	3	21.1389	0	1	0	0	0	0
38	1	29	1	5	2	1	5	3	3	3	5	0	5	5	2	2	5	3	3	3	3	3	29.8776	0	0	0	1	0	0
37	0	23	3	4	2	3	2	3	4	5	2	0	2	2	1	2	2	4	4	3	3	3	16.5752	1	0	0	0	0	0
36	0	31	3	4	2	1	4	2	4	5	2	0	4	3	3	4	5	5	5	5	5	4	20.1951	0	1	0	0	0	0
35	1	21	4	3	3	0	5	4	#NULL!	4	3	0	4	3	3	4	4	4	4	4	4	4	19.5918	1	0	0	0	0	0
34	1	33	3	3	2	2	5	2	3	5	1	0	5	3	2	2	5	5	5	4	3	2	23.1834	0	0	1	0	0	0
33	0	16	3	3	3	2	2	2	3	3	4	0	3	3	4	4	4	5	4	4	4	4	18.7305	0	0	0	1	0	0
32	1	27	3	2	1	1	4	1	3	4	4	0	3	3	4	3	3	4	4	3	3	4	24.3025	1	0	0	0	0	0
31	1	30	1	2	1	1	4	1	3	4	1	0	4	2	2	3	4	4	4	4	4	3	23.8754	0	1	0	0	0	0
30	1	53	1	2	0	1	4	1	1	1	5	0	1	4	2	2	5	5	4	3	5	5	18.7328	0	0	1	0	0	0
29	1	23	1	1	1	1	1	2	3	3	5	0	2	3	4	2	4	4	5	5	2	3	19.487	0	0	0	0	0	1
28	1	28	3	1	26	0	1	2	3	5	4	0	1	1	2	4	4	4	4	4	4	1	20.202	0	0	1	0	0	0
27	1	25	#NULL!	#NULL!	#NULL!	#NULL!	4	2	4	5	2	0	4	2	2	4	3	2	4	3	4	2	21.2585	0	0	0	0	0	1
26	0	75	5	4	1	0	3	3	4	1	3	1	1	5	4	4	4	2	4	1	1	5	17.7778	0	0	0	0	1	0
25	1	65	1	1	1	2	5	1	2	4	1	0	5	5	5	5	5	4	4	4	4	4	24.2215	0	0	1	0	0	0
24	0	38	#NULL!	#NULL!	#NULL!	#NULL!	4	2	3	4	1	0	2	3	3	4	4	4	4	4	2	4	21.4844	0	0	1	0	0	0
23	0	26	1	1	1	1	4	1	2	4	2	0	3	2	2	3	2	2	4	4	2	3	21.0937	0	1	0	0	0	0
22	0	21	3	6	3	3	4	3	3	4	5	0	3	3	3	3	4	4	4	2	4	3	17.9592	1	0	0	0	0	0
21	0	29	2	4	1	2	4	1	2	4	1	0	5	5	3	3	5	5	3	4	5	3	20.0288	0	1	0	0	0	0
20	0	30	2	3	2	2	5	2	4	5	2	0	5	5	4	5	5	4	5	5	5	4		0	1	0	0	0	0
19	0	33	2	1	1	0	2	1	1	#NULL!	2	0	2	2	2	2	3	3	3	3	3	3	21.0937	0	0	0	0	0	1
18	0	30	4	7	4	2	5	2	3	3	2	0	4	3	3	4	5	5	5	5	5	3	23.4375	0	0	0	0	1	0
16	1	48	1	1	1	0	4	1	2	3	3	0	5	5	5	5	5	5	5	5	5	4	23.03	1	0	0	0	0	0
15	1	46	20	1	2	1	5	5	5	4	2	1	5	2	2	3	2	3	2	2	3	4	23.4375	0	1	0	0	0	0
14	0	22	1	3	1	1	2	2	3	3	3	0	2	2	2	4	4	4	4	4	4	3	20.202	0	0	1	0	0	0
13	1	20	6	3	3	3	5	3	3	5	5	0	5	2	2	2	3	4	5	1	3	4	29.3878	0	0	0	0	0	1
11	0	23	1	2	0	1	3	1	3	4	5	0	3	3	2	4	5	5	5	5	5	4	17.7282	1	0	0	0	0	0
10	0	18	1	1	1	1	2	2	2	4	2	0	2	3	4	4	4	4	4	4	4	3	21.3333	1	0	0	0	0	0
9	1	23	1	1	1	1	1	1	2	5	5	0	4	5	3	4	4	3	4	2	4	2		1	0	0	0	0	0
8	1	28	2	1	1	0	2	2	4	5	2	0	2	2	2	2	3	3	3	4	4	3	19.8839	0	0	0	0	1	0
7	0	23	7	4	3	0	5	5	4	5	2	0	2	4	4	#NULL!	5	4	5	5	5	4	15.9675	0	0	1	0	0	0
6	1	23	1	1	1	1	1	1	2	5	2	0	1	2	4	3	3	4	1	1	4	3	22.8571	0	0	0	1	0	0
5	1	21	1	4	1	2	2	1	5	4	5	0	3	3	2	4	5	5	5	4	5	5	29.3878	1	0	0	0	0	0
4	0	18	3	5	2	0	5	3	4	4	2	0	3	3	3	3	4	#NULL!	2	2	2	3	#DIV/0!	1	0	0	0	0	0
3	1	24	1	1	1	1	1	1	2	5	5	0	5	2	1	1	4	4	5	4	3	3	22.4913	0	0	0	1	0	0
1	1	30	1	1	1	#NULL!	3	#NULL!	2	4	1	0	4	4	1	2	1	3	3	3	3	3	19.5312	1	0	0	0	0	0

## Sheet: All areas of Xiamen
ID	Gender	Age	Number of rooms in household	Number of family members	Number of air conditioning units in household	Number of fans in household	Years of local residence	Building area	Monthly household income	Education level	Hours spent outdoors per day	Health status	Obtain heat information initiatively	Go out for cooling centers	Frequency of releasing hot weather information	Frequency of street sprinkling operations by municipal departments	Convenience of accessing cooling facilities	Convenience of accessing medical support facilities	Convenience of accessing public transportation facilities	Convenience of accessing river-waterfront spaces	Convenience of accessing green spaces	Heat adaptive capacity	BMI	Siming	Huli	Haicang	Jimei	Tong'an	Xiang'an
1	1	2	1	1	1	#NULL!	3	#NULL!	2	4	1	0	4	4	1	2	1	3	3	3	3	3	19.5312	1	0	0	0	0	0
3	1	2	1	1	1	1	1	1	2	5	5	0	5	2	1	1	4	4	5	4	3	3	22.4913	0	0	0	1	0	0
4	0	1	3	5	2	0	5	3	4	4	2	0	3	3	3	3	4	#NULL!	2	2	2	3	#DIV/0!	1	0	0	0	0	0
5	1	2	1	4	1	2	2	1	5	4	5	0	3	3	2	4	5	5	5	4	5	5	29.3878	1	0	0	0	0	0
6	1	2	1	1	1	1	1	1	2	5	2	0	1	2	4	3	3	4	1	1	4	3	22.8571	0	0	0	1	0	0
7	0	2	7	4	3	0	5	5	4	5	2	0	2	4	4	#NULL!	5	4	5	5	5	4	15.9675	0	0	1	0	0	0
8	1	2	2	1	1	0	2	2	4	5	2	0	2	2	2	2	3	3	3	4	4	3	19.8839	0	0	0	0	1	0
9	1	2	1	1	1	1	1	1	2	5	5	0	4	5	3	4	4	3	4	2	4	2		1	0	0	0	0	0
10	0	1	1	1	1	1	2	2	2	4	2	0	2	3	4	4	4	4	4	4	4	3	21.3333	1	0	0	0	0	0
11	0	2	1	2	0	1	3	1	3	4	5	0	3	3	2	4	5	5	5	5	5	4	17.7282	1	0	0	0	0	0
13	1	2	6	3	3	3	5	3	3	5	5	0	5	2	2	2	3	4	5	1	3	4	29.3878	0	0	0	0	0	1
14	0	2	1	3	1	1	2	2	3	3	3	0	2	2	2	4	4	4	4	4	4	3	20.202	0	0	1	0	0	0
15	1	3	20	1	2	1	5	5	5	4	2	1	5	2	2	3	2	3	2	2	3	4	23.4375	0	1	0	0	0	0
16	1	3	1	1	1	0	4	1	2	3	3	0	5	5	5	5	5	5	5	5	5	4	23.03	1	0	0	0	0	0
18	0	2	4	7	4	2	5	2	3	3	2	0	4	3	3	4	5	5	5	5	5	3	23.4375	0	0	0	0	1	0
19	0	2	2	1	1	0	2	1	1	#NULL!	2	0	2	2	2	2	3	3	3	3	3	3	21.0937	0	0	0	0	0	1
20	0	2	2	3	2	2	5	2	4	5	2	0	5	5	4	5	5	4	5	5	5	4		0	1	0	0	0	0
21	0	2	2	4	1	2	4	1	2	4	1	0	5	5	3	3	5	5	3	4	5	3	20.0288	0	1	0	0	0	0
22	0	2	3	6	3	3	4	3	3	4	5	0	3	3	3	3	4	4	4	2	4	3	17.9592	1	0	0	0	0	0
23	0	2	1	1	1	1	4	1	2	4	2	0	3	2	2	3	2	2	4	4	2	3	21.0937	0	1	0	0	0	0
24	0	3	#NULL!	#NULL!	#NULL!	#NULL!	4	2	3	4	1	0	2	3	3	4	4	4	4	4	2	4	21.4844	0	0	1	0	0	0
25	1	5	1	1	1	2	5	1	2	4	1	0	5	5	5	5	5	4	4	4	4	4	24.2215	0	0	1	0	0	0
26	0	5	5	4	1	0	3	3	4	1	3	1	1	5	4	4	4	2	4	1	1	5	17.7778	0	0	0	0	1	0
27	1	2	#NULL!	#NULL!	#NULL!	#NULL!	4	2	4	5	2	0	4	2	2	4	3	2	4	3	4	2	21.2585	0	0	0	0	0	1
28	1	2	3	1	26	0	1	2	3	5	4	0	1	1	2	4	4	4	4	4	4	1	20.202	0	0	1	0	0	0
29	1	2	1	1	1	1	1	2	3	3	5	0	2	3	4	2	4	4	5	5	2	3	19.487	0	0	0	0	0	1
30	1	4	1	2	0	1	4	1	1	1	5	0	1	4	2	2	5	5	4	3	5	5	18.7328	0	0	1	0	0	0
31	1	2	1	2	1	1	4	1	3	4	1	0	4	2	2	3	4	4	4	4	4	3	23.8754	0	1	0	0	0	0
32	1	2	3	2	1	1	4	1	3	4	4	0	3	3	4	3	3	4	4	3	3	4	24.3025	1	0	0	0	0	0
33	0	1	3	3	3	2	2	2	3	3	4	0	3	3	4	4	4	5	4	4	4	4	18.7305	0	0	0	1	0	0
34	1	2	3	3	2	2	5	2	3	5	1	0	5	3	2	2	5	5	5	4	3	2	23.1834	0	0	1	0	0	0
35	1	2	4	3	3	0	5	4	#NULL!	4	3	0	4	3	3	4	4	4	4	4	4	4	19.5918	1	0	0	0	0	0
36	0	2	3	4	2	1	4	2	4	5	2	0	4	3	3	4	5	5	5	5	5	4	20.1951	0	1	0	0	0	0
37	0	2	3	4	2	3	2	3	4	5	2	0	2	2	1	2	2	4	4	3	3	3	16.5752	1	0	0	0	0	0
38	1	2	1	5	2	1	5	3	3	3	5	0	5	5	2	2	5	3	3	3	3	3	29.8776	0	0	0	1	0	0
39	1	2	2	2	1	2	3	2	4	5	3	0	5	5	3	4	2	1	2	2	4	3	21.1389	0	1	0	0	0	0
40	0	2	2	2	1	1	2	1	2	5	2	1	3	4	3	4	4	4	4	3	4	3	21.875	1	0	0	0	0	0
41	1	2	3	3	2	1	5	3	4	5	2	0	4	2	1	1	3	4	4	2	2	5	23.6244	1	0	0	0	0	0
42	0	2	3	4	3	2	4	3	4	5	3	0	4	2	2	4	4	4	4	2	4	4	20.202	0	0	0	0	0	1
43	0	2	2	5	2	2	4	2	3	5	5	0	4	4	2	3	4	4	5	5	5	4	19.3337	0	1	0	0	0	0
44	1	2	1	1	1	1	5	1	3	5	2	0	4	3	3	4	3	3	3	3	3	3	23.5294	0	0	0	1	0	0
45	0	2	3	3	1	2	3	2	5	5	5	0	2	4	4	2	4	4	4	4	4	4	18.0662	1	0	0	0	0	0
46	0	3	3	3	2	2	4	2	4	3	2	0	2	4	2	3	4	4	4	4	4	3	21.6311	0	0	0	0	1	0
47	1	2	2	3	2	1	3	2	5	5	2	0	2	4	2	4	5	5	5	5	5	4	22.6757	0	0	0	1	0	0
48	1	2	5	3	3	2	3	3	5	5	4	0	5	2	4	4	4	4	3	2	4	4	22.6422	0	1	0	0	0	0
50	1	4	2	3	0	3	2	2	3	3	2	0	4	4	1	2	4	4	5	1	1	2	27.6817	0	0	1	0	0	0
51	1	2	1	2	1	1	1	1	3	3	5	0	2	2	2	2	3	4	4	3	3	3	26.3656	0	0	1	0	0	0
52	0	3	1	1	0	1	2	1	2	3	2	0	3	#NULL!	#NULL!	#NULL!	4	5	4	4	4	4	22.6003	1	0	0	0	0	0
53	1	2	3	3	4	0	2	2	3	5	2	0	2	3	2	4	4	3	4	4	4	4	21.6263	0	0	1	0	0	0
54	0	2	4	4	1	1	3	2	1	3	4	0	1	2	1	2	5	5	5	1	2	3	18.5529	0	0	0	0	0	1
56	0	2	3	3	2	0	3	2	4	5	1	0	2	2	2	4	4	5	5	5	5	3	21.4844	0	0	0	1	0	0
57	0	2	1	6	1	0	3	2	1	5	2	0	1	3	1	4	2	2	4	2	4	3	21.4844	0	0	0	1	0	0
58	1	2	1	2	1	1	2	1	3	5	3	0	1	2	2	2	4	4	4	4	3	3	24.4898	0	1	0	0	0	0
59	0	2	2	2	1	1	3	1	3	5	4	0	4	3	3	3	2	2	5	2	4	4	18.5547	0	0	0	1	0	0
60	1	2	1	1	1	1	1	1	2	5	3	0	2	3	3	4	5	4	4	5	5	3	21.9713	0	0	0	0	0	1
61	1	2	1	2	1	0	1	1	2	5	4	0	3	2	2	3	3	#NULL!	2	2	3	3	25.6489	0	0	0	1	0	0
63	1	2	3	4	4	0	1	3	3	5	2	0	3	4	2	2	4	4	2	4	2	3	24.4898	1	0	0	0	0	0
64	1	3	4	6	3	2	4	3	#NULL!	5	3	0	4	4	3	3	4	4	4	4	4	4	26.1224	1	0	0	0	0	0
65	1	2	1	1	1	1	4	1	3	5	2	0	5	4	3	3	4	4	4	4	4	4	22.1453	0	1	0	0	0	0
66	1	3	4	4	5	4	5	4	4	3	2	#NULL!	3	4	3	2	4	4	4	4	5	4	23.8754	1	0	0	0	0	0
67	1	2	2	2	1	2	3	2	3	5	5	0	5	5	2	3	5	5	5	5	5	2	29.0533	1	0	0	0	0	0
68	1	2	3	5	3	1	4	2		5	4	0	#NULL!	#NULL!	#NULL!	#NULL!	#NULL!	#NULL!	#NULL!	#NULL!	#NULL!	3	21.2245	0	0	0	1	0	0
69	1	2	1	1	1	1	1	1	3	5	3	0	5	2	3	3	4	4	4	4	4	4	18.9815	0	1	0	0	0	0
70	0	2	2	4	2	1	3	#NULL!	3	5	2	0	2	2	3	2	4	5	5	3	4	3	18.5547	1	0	0	0	0	0
71	0	5	2	2	2	1	5	2	#NULL!	4	2	0	4	2	2	2	2	2	4	3	2	3		1	0	0	0	0	0
72	1	2	2	3	#NULL!	2	5	1	4	3	2	0	2	2	5	5	4	2	5	4	4	4	23.8899	1	0	0	0	0	0
73	0	3	3	5	2	3	5	2	#NULL!	3	3	0	3	5	#NULL!	2	5	4	4	3	5	4	22.8928	0	0	0	1	0	0
74	1	2	1	2	1	1	3	1	1	5	2	0	2	2	1	1	4	4	4	4	2	3	21.6049	0	0	1	0	0	0
75	1	3	2	2	2	0	3	1	2	3	5	0	3	5	1	4	4	1	4	4	4	3	21.83	0	0	0	0	1	0
76	0	3	3	5	2	2	5	2	4	4	5	0	5	5	4	2	5	5	5	5	5	5	20.2395	0	0	1	0	0	0
77	1	3	2	3	1	2	5	2	4	5	3	0	3	4	3	4	3	4	4	3	4	4	20.9573	0	0	1	0	0	0
78	1	2	3	4	3	3	4	3	5	5	2	0	5	3	3	4	5	5	5	5	5	3	24.2215	0	0	0	0	0	1
80	0	2	3	3	2	5	4	3	4	5	2	0	4	4	4	4	4	4	4	3	4	4	17.3134	0	1	0	0	0	0
83	1	2	3	3	2	0	3	3	4	5	1	0	2	3	1	3	4	3	3	3	4	3	20.2812	0	0	0	1	0	0
84	0	2	2	2	2	2	4	2	4	4	5	0	4	4	2	4	4	4	5	4	4	4	17.5781	0	0	0	1	0	0
85	1	3	1	1	0	1	3	1	3	4	5	1	3	2	4	1	2	5	4	1	4	3	21.4109	0	0	0	1	0	0
86	0	3	2	2	11	2	2	1	3	4	3	0	2	3	2	4	3	2	4	4	4	3	19.1406	0	1	0	0	0	0
87	0	2	1	2	0	1	1	1	2	4	1	0	1	2	1	3	2	4	4	2	2	3	20.0288	0	0	0	0	1	0
88	1	2	2	2	2	1	4	2	5	5	2	0	4	2	4	5	4	4	4	2	4	3	21.7181	0	0	0	0	1	0
89	1	2	9	6	4	3	4	5	4	5	2	0	5	2	3	2	4	4	5	2	2	3	30.1896	0	0	0	0	1	0
90	0	2	2	2	1	1	3	2	3	5	1	0	3	2	1	2	3	3	3	3	3	3	17.5781	0	0	1	0	0	0
92	0	2	3	5	3	1	4	2	2	3	3	0	2	3	2	2	2	3	3	3	3	5	19.1406	0	0	0	0	1	0
93	0	2	1	1	1	1	4	1	3	5	2	0	5	4	5	5	4	3	3	2	2	3	20.202	0	0	0	0	0	1
94	0	2	3	4	4	5	5	2	#NULL!	5	2	0	3	2	2	4	4	4	5	2	4	4	20.8622	0	0	0	0	0	1
95	0	2	12	4	3	3	5	3	2	4	1	0	2	3	1	1	4	4	5	3	4	3	20.83	1	0	0	0	0	0
96	0	2	3	5	2	4	5	2	3	5	2	0	4	3	3	1	4	4	4	4	5	4	25.4366	0	1	0	0	0	0
97	0	2	3	4	3	1	5	2	4	5	3	0	4	3	3	3	2	2	2	4	4	3	20.5457	1	0	0	0	0	0
98	1	3	6	5	3	4	5	5	4	5	3	0	4	3	2	4	3	4	5	4	4	4	29.321	1	0	0	0	0	0
99	1	3	2	4	2	2	5	2	3	4	3	0	4	4	3	3	4	4	4	4	4	4	26.3672	0	1	0	0	0	0
100	1	2	3	5	4	2	5	3	3	5	2	1	4	4	3	4	4	4	4	4	4	4	20.7612	1	0	0	0	0	0
101	1	3	3	3	3	2	5	3	5	5	2	0	2	2	1	3	2	2	4	2	4	4	24.4898	0	0	0	0	1	0
102	1	2	7	6	5	8	5	5	5	5	2	0	3	2	2	2	3	2	4	3	3	3	23.3067	0	1	0	0	0	0
103	1	2	6	10	6	3	5	3	4	5	2	0	3	3	2	4	3	4	3	4	3	3	26.1224	0	1	0	0	0	0
104	1	2	3	4	1	2	3	2	3	5	2	0	2	1	2	2	4	4	4	4	4	3	18.9388	0	0	0	1	0	0
105	1	5	1	2	1	2	1	1	2	2	2	0	5	5	1	1	5	5	4	5	5	3	31.25	1	0	0	0	0	0
106	1	2	3	3	2	2	5	2	2	4	2	0	3	2	1	2	2	2	3	3	2	3	23.6713	1	0	0	0	0	0
107	1	3	3	4	3	1	3	2	3	4	3	0	3	2	2	4	4	3	5	4	4	3	19.3772	0	0	0	0	0	1
109	0	2	4	6	2	3	3	3	4	5	3	0	2	3	2	2	2	2	3	3	3	3	21.4844	1	0	0	0	0	0
110	1	2	2	3	3	0	3	2	5	5	3	0	2	1	2	4	4	4	4	4	4	4	21.1327	0	0	0	1	0	0
111	1	2	4	6	3	3	4	4	5	5	2	0	1	4	2	3	4	4	4	4	4	3	18.9164	0	0	0	0	0	1
112	1	3	3	5	3	3	5	3	4	5	3	0	3	4	2	4	4	4	5	4	4	4	25.7276	0	0	0	0	1	0
113	0	3	5	6	5	3	5	5	3	4	2	0	4	3	4	3	3	3	3	4	4	3	17.2584	0	0	0	1	0	0
114	0	3	2	3	2	1	5	2	4	4	3	0	5	4	4	5	4	4	4	4	4	4	21.9098	0	0	0	1	0	0
115	1	3	10	7	2	1	1	3	4	3	3	0	2	2	2	2	4	4	4	4	4	3	24.977	0	0	0	1	0	0
116	1	2	3	3	1	1	4	2	3	5	2	0	2	2	2	2	3	3	4	3	4	3	22.1453	0	0	0	1	0	0
117	0	3	3	3	2	2	4	3	2	5	3	0	2	4	4	4	4	4	4	5	5	3	19.1001	0	0	0	1	0	0
118	1	3	4	4	5	2	5	3	4	4	3	0	2	2	2	3	4	4	3	2	4	4	25.7117	0	0	1	0	0	0
119	0	2	2	3	1	3	5	2	2	5	3	0	2	2	3	4	5	2	4	2	4	3	19.2894	0	0	1	0	0	0
120	0	2	4	4	2	2	4	3	3	4	2	0	2	2	4	4	4	4	4	3	4	3	17.8465	0	0	1	0	0	0
121	1	5	#NULL!	#NULL!	#NULL!	#NULL!	5	3	3	4	3	0	5	5	2	5	5	5	5	5	5	5	20.5078	0	0	1	0	0	0
122	1	1	3	4	2	2	4	1	4	4	3	0	4	2	1	1	5	3	3	2	2	4	20.0617	0	0	0	0	1	0
123	1	1	3	3	3	2	5	3	3	3	3	0	2	2	3	2	3	5	5	3	3	4	19.3698	0	1	0	0	0	0
124	1	1	2	4	1	2	5	2	3	3	3	0	2	2	3	2	5	5	5	5	5	3	20.898	0	0	0	0	0	1
125	1	3	1	2	0	1	3	1	2	3	2	0	5	2	1	4	4	4	3	5	5	5	23.03	0	0	0	0	0	1
126	0	2	1	3	1	2	5	2	2	4	4	0	3	3	4	4	4	4	5	4	5	3	20.202	0	0	0	0	0	1
127	0	2	7	4	3	7	5	3	3	4	2	0	5	4	4	3	4	4	4	3	4	4	17.5781	0	0	0	1	0	0
128	0	1	3	4	1	0	5	3	1	5	1	0	1	3	1	5	4	4	5	5	5	1	18.1449	0	1	0	0	0	0
129	0	2	4	6	4	4	2	3	3	5	3	0	4	3	2	2	2	2	4	4	4	2	21.0828	1	0	0	0	0	0
130	0	2	4	3	3	4	5	4	4	5	3	0	3	5	3	#NULL!	4	4	4	4	4	4	25	1	0	0	0	0	0
131	0	2	4	5	1	4	1	3	3	5	4	0	4	2	2	2	4	4	4	4	4	3	19.5312	1	0	0	0	0	0
132	0	3	4	5	3	4	5	3	4	2	5	0	2	4	#NULL!	#NULL!	4	5	5	5	3	4	21.0303	0	1	0	0	0	0
133	1	2	2	2	2	0	2	2	2	5	3	0	2	1	2	2	2	3	4	4	4	3	21.2245	0	1	0	0	0	0
134	0	2	3	4	3	4	5	3	3	5	2	0	3	3	2	2	4	4	3	4	4	3	19.5312	0	0	0	0	1	0
135	1	2	1	4	1	2	4	2	3	3	5	0	4	2	2	4	2	2	4	1	4	5	27.3088	0	1	0	0	0	0
136	0	2	3	4	1	0	5	2	2	4	1	0	2	3	2	4	4	5	5	3	5	4	21.6837	0	0	0	1	0	0
137	0	1	4	5	5	7	5	3	3	4	1	0	4	2	3	3	4	4	4	3	4	2	22.1443	0	0	1	0	0	0
138	0	3	3	5	3	1	5	3	4	5	4	0	5	3	#NULL!	5	4	1	5	4	5	4	24.4141	1	0	0	0	0	0
139	0	3	3	3	2	1	5	3	2	3	2	0	4	4	4	5	5	5	5	3	4	4	26.3702	0	0	0	1	0	0
140	1	3	3	5	2	3	4	2	3	4	3	1	2	2	3	4	3	4	5	3	4	3	24.0238	1	0	0	0	0	0
141	1	2	3	1	1	2	2	2	3	5	2	0	2	2	3	3	3	2	4	3	4	3	23.1206	1	0	0	0	0	0
142	1	3	3	6	3	3	5	3	2	4	5	0	3	1	1	4	5	5	5	5	5	3	26.5731	0	1	0	0	0	0
143	1	2	1	2	1	2	3	1	2	4	4	0	1	1	2	3	3	2	4	1	1	4	20.984	0	0	0	1	0	0
144	1	2	1	4	1	1	4	1	3	5	4	0	4	1	1	3	3	4	4	3	3	3	20.679	0	0	0	0	0	1
145	1	2	3	4	2	1	1	2	2	5	3	0	3	2	3	4	4	4	4	3	3	4	28.7317	1	0	0	0	0	0
146	0	2	3	4	1	6	2	2	3	3	2	0	3	2	3	1	5	4	5	3	5	3	22.0317	0	1	0	0	0	0
147	1	2	2	1	2	0	2	2	2	5	3	0	4	1	2	4	4	4	4	4	4	4	24.8016	0	0	0	1	0	0
148	1	3	1	2	1	1	3	1	3	4	4	0	2	4	2	4	4	3	4	2	4	3	23.8751	0	1	0	0	0	0
150	1	3	4	5	4	2	5	3	5	5	1	0	1	1	1	4	5	5	5	5	5	4	20.7612	0	1	0	0	0	0
151	1	2	1	1	0	1	1	2	2	3	5	0	1	1	1	1	2	4	4	1	2	3	26.6667	1	0	0	0	0	0
153	0	2	3	4	3	1	5	3	3	5	4	0	2	4	2	2	4	3	3	4	4	3	17.6471	1	0	0	0	0	0
154	1	2	3	4	1	1	3	2	5	5	3	0	2	4	4	4	5	5	5	2	4	3	26.3107	1	0	0	0	0	0
155	1	2	1	1	0	1	2	1	3	5	3	0	3	4	4	2	3	3	4	#NULL!	4	5	23.04	0	1	0	0	0	0
156	1	3	#NULL!	#NULL!	#NULL!	#NULL!	5	3	3	5	2	0	4	4	1	5	4	4	3	5	5	4	26.9896	0	0	0	1	0	0
157	1	4	1	2	0	1	1	2	2	4	5	1	2	3	2	3	3	2	1	1	4	3	27.6817	0	0	0	1	0	0
158	1	3	4	3	4	0	5	3	4	5	2	0	2	4	3	4	3	2	3	3	3	3		0	0	1	0	0	0
159	0	3	4	4	2	1	4	4	3	4	3	0	4	3	3	4	4	3	4	4	4	4	24.5243	0	0	1	0	0	0
160	1	5	3	3	3	3	4	3	4	5	2	1	2	2	2	2	4	4	4	1	1	3	24.4898	0	0	0	1	0	0
161	1	3	10	5	2	2	2	2	4	4	1	0	4	3	2	4	5	4	4	4	4	4	20.202	0	0	1	0	0	0
162	1	4	1	2	0	2	3	1	2	3	3	0	4	4	2	4	5	4	5	4	3	3	21.6263	0	0	1	0	0	0
165	1	1	7	5	2	3	4	3	4	4	2	0	2	4	2	4	4	5	4	2	4	4	22.6474	0	0	0	0	0	1
166	1	3	4	3	2	1	5	2	4	5	2	0	4	4	2	4	4	2	5	2	3	3	21.4844	0	1	0	0	0	0
167	1	3	#NULL!	#NULL!	2	2	5	4	5	5	2	0	2	3	2	2	2	2	2	2	3	2	25.3906	0	1	0	0	0	0
168	1	4	3	3	2	3	5	2	3	5	4	0	#NULL!	4	4	4	4	4	4	4	4	4	21.0077	1	0	0	0	0	0
169	0	2	2	3	2	1	4	2	4	4	2	0	4	4	3	5	4	4	2	2	2	4	20.9572	0	1	0	0	0	0
170	1	3	3	3	#NULL!	2	5	3	4	5	2	0	2	2	3	3	4	2	4	4	4	4	21.9671	1	0	0	0	0	0
171	0	2	2	3	1	2	3	2	2	5	2	0	3	3	3	3	3	4	4	4	4	3	18.5547	0	1	0	0	0	0
172	1	3	3	4	4	2	3	2	4	5	3	1	4	2	3	2	2	4	4	4	4	4	21.1073	0	1	0	0	0	0
173	1	3	2	4	2	3	5	2	2	3	2	0	2	3	2	4	4	4	4	4	4	4	26.2346	0	1	0	0	0	0
174	1	2	3	5	4	1	2	3	3	5	4	0	4	2	2	2	2	4	4	3	4	4	29.0548	1	0	0	0	0	0
176	1	3	2	3	1	1	2	1	3	4	4	0	4	3	4	5	4	3	4	3	4	5	23.939	0	1	0	0	0	0
177	1	2	3	3	3	1	4	3	4	4	3	0	2	5	4	3	5	#NULL!	#NULL!	#NULL!	#NULL!	4	23.4375	0	1	0	0	0	0
178	0	2	3	4	2	3	5	3	2	3	2	0	2	2	2	2	1	1	1	1	1	3	16.6493	0	1	0	0	0	0
179	1	5	8	7	5	6	5	4	3	4	3	1	1	5	2	5	5	5	5	5	5	2	20.2812	1	0	0	0	0	0
180	0	2	3	5	3	3	4	2	3	5	3	0	5	3	3	1	2	4	1	1	2	3	19.9792	1	0	0	0	0	0
182	1	5	2	2	0	2	5	2	2	2	2	1	5	5	4	4	5	5	5	5	5	5	21.2245	1	0	0	0	0	0
183	1	5	2	4	1	3	5	2	2	3	5	0	5	5	3	4	2	3	4	4	3	3	23.4375	0	0	0	0	1	0
184	1	5	4	5	3	2	5	4	4	4	3	0	5	2	4	4	5	4	4	5	5	3	25.0865	0	0	0	1	0	0
185	1	2	2	4	1	3	4	1	4	3	5	1	2	2	1	2	3	1	1	1	3	3	28.0816	0	0	0	1	0	0
186	1	2	3	3	1	3	4	2	4	4	2	0	5	4	3	4	4	4	4	4	4	3	25.0593	0	0	0	0	0	1
187	1	3	3	3	2	3	5	3	4	5	2	0	2	2	2	4	4	3	4	4	4	4	24.4898	0	1	0	0	0	0
188	1	2	3	6	1	3	4	2	5	5	2	0	2	3	2	2	5	4	4	5	5	4	20.7612	1	0	0	0	0	0
189	1	4	3	4	2	2	4	2	3	2	3	1	1	1	3	4	5	3	2	5	5	3	28.8889	0	0	0	1	0	0
190	1	3	3	4	1	1	5	3	3	5	3	0	1	2	1	1	4	2	5	5	2	3	23.5883	0	0	0	0	0	1
192	0	2	6	5	3	2	4	4	5	5	1	0	3	2	3	4	4	4	4	4	4	3	18.9453	1	0	0	0	0	0
193	1	2	4	4	2	3	5	2	4	5	2	0	2	2	2	3	4	4	4	4	4	4	25.3061	0	1	0	0	0	0
194	0	1	3	4	0	3	5	4	3	3	1	0	4	2	2	1	4	4	4	4	4	3	20.7031	0	0	0	1	0	0
195	1	2	7	4	2	2	5	5	4	4	5	0	2	3	1	2	4	2	3	1	3	4	27.9296	1	0	0	0	0	0
196	1	3	12	6	2	4	1	5	2	3	3	0	3	2	3	3	3	4	5	2	3	3	19.5312	1	0	0	0	0	0
197	1	4	2	4	1	1	4	1	3	4	5	0	4	4	4	4	4	4	4	4	4	3	21.0198	0	0	0	0	0	1
198	1	4	2	4	2	2	5	2	3	4	3	0	4	4	4	4	5	5	5	5	5	3	21.2585	1	0	0	0	0	0
199	1	2	2	2	2	2	4	2	4	3	2	0	2	3	4	5	4	5	5	4	5	4	25.9516	0	1	0	0	0	0
200	1	2	4	6	4	3	3	3	#NULL!	5	2	0	3	2	3	4	4	4	4	4	4	2	22.7204	0	1	0	0	0	0
201	1	4	9	8	3	3	5	3	3	3	4	0	4	2	1	1	5	4	1	1	1	5	23.8899	0	0	0	1	0	0
202	1	2	5	4	4	2	5	4	5	4	3	0	4	4	5	4	5	5	4	3	5	4	20.6612	0	0	0	0	1	0
203	0	2	5	6	1	3	5	2	4	5	5	0	2	2	2	2	1	1	1	1	1	3	20.202	0	0	0	1	0	0
204	0	3	#NULL!	#NULL!	4	5	5	3	3	3	1	0	4	2	3	2	4	4	4	4	4	4	21.4844	1	0	0	0	0	0
206	1	2	1	1	1	1	1	1	1	5	4	0	2	4	3	4	4	4	4	3	5	3	25.5354	0	0	0	1	0	0
207	0	2	4	4	1	1	5	3	5	5	4	0	4	4	3	4	4	2	4	2	4	4	16.8525	0	0	0	1	0	0
209	0	2	#NULL!	#NULL!	#NULL!	#NULL!	5	3	3	4	3	1	2	3	3	4	4	4	4	4	5	3	17.6899	0	0	0	1	0	0
210	1	2	3	3	1	2	3	2	3	4	4	0	4	4	1	1	4	2	4	3	2	3	18.9388	0	0	0	1	0	0
211	0	2	3	3	2	3	5	3	3	5	1	0	2	2	3	4	4	4	4	4	3	2	19.5717	0	0	0	1	0	0
212	0	2	3	4	1	3	5	3	3	5	3	0	3	3	3	3	4	4	4	4	4	3	18.026	0	0	0	1	0	0
213	1	2	3	4	2	1	5	3	4	5	2	0	2	2	2	2	3	3	3	3	3	3	20.5693	0	0	1	0	0	0
214	1	4	3	3	2	2	2	1	3	5	2	0	4	3	4	4	5	4	5	4	5	4	21.3039	0	0	1	0	0	0
216	1	2	1	1	1	1	4	1	3	3	3	0	2	2	1	2	4	4	4	2	4	3	22.8571	0	0	0	0	1	0
217	0	1	10	5	1	4	5	2	2	3	3	0	2	4	3	3	3	3	3	3	3	3	19.5312	0	0	0	0	0	1
218	0	2	3	4	3	1	5	3	3	5	2	0	2	4	2	3	4	5	5	5	5	2	16.937	0	0	0	0	0	1
219	0	2	4	6	2	5	5	5	4	5	4	0	4	3	3	3	5	5	4	4	4	4	20.0777	0	0	1	0	0	0
220	1	4	#NULL!	#NULL!	1	3	5	5	2	3	5	0	4	2	1	1	4	4	2	2	2	5	24.2215	0	0	0	1	0	0
221	1	4	45	18	5	10	5	5	3	2	4	1	1	1	2	2	2	4	4	2	1	5	31.8878	0	0	0	1	0	0
222	0	3	3	2	2	2	5	3	2	3	2	0	1	5	4	4	5	4	4	4	4	3	27.7671	0	0	0	1	0	0
223	1	3	3	4	1	1	5	3	3	2	2	0	5	4	4	4	4	4	4	4	4	2	23.3564	0	0	0	0	1	0
224	0	3	2	4	2	2	3	2	2	3	2	0	5	3	1	1	5	2	1	1	5	3	24.0882	0	0	1	0	0	0
225	0	3	2	3	2	2	5	2	4	5	3	0	4	3	4	4	5	5	5	4	5	4	19.5312	0	0	1	0	0	0
226	1	2	1	2	1	0	4	1	2	3	5	0	4	4	3	4	4	3	4	4	4	5	26.1224	0	0	0	0	1	0
228	1	2	4	4	3	4	5	3	4	3	2	0	1	3	2	2	1	1	1	1	1	5	23.5294	0	0	0	0	0	1
229	0	2	4	4	3	4	1	2	1	4	2	0	2	2	2	2	3	3	3	3	3	2	19.3337	0	0	0	0	1	0
230	0	2	3	5	2	3	5	2	#NULL!	5	1	0	4	4	4	4	4	5	5	4	5	4	22.4913	0	0	0	0	1	0
231	0	2	#NULL!	4	#NULL!	#NULL!	5	3	2	5	2	0	1	2	1	1	2	2	1	1	1	3	17.5781	0	0	0	0	1	0
232	0	2	1	2	1	0	1	1	1	5	2	0	4	4	4	4	4	4	4	4	4	4	19.8177	0	0	0	0	0	1
233	1	2	2	3	2	0	1	1	4	5	1	0	1	1	1	1	1	1	1	1	1	1	18.1661	0	0	0	0	0	1
234	0	2	1	2	1	0	1	1	2	5	2	0	2	3	4	4	4	4	4	4	4	3	19.8347	0	0	0	0	0	1
235	0	2	4	5	4	2	1	3	3	5	1	0	2	4	3	2	2	4	4	2	4	3	16.6493	0	0	0	0	0	1
236	0	2	2	3	2	2	5	2	3	4	2	0	2	2	3	3	1	4	2	1	5	3	17.0562	0	0	0	0	0	1
237	1	2	1	2	1	0	1	1	1	5	2	0	2	2	2	3	2	4	3	3	2	3	22.0522	0	0	0	0	0	1
239	0	2	1	2	1	0	2	1	1	5	2	0	3	3	3	4	2	4	4	2	2	3	20.5761	0	0	0	0	0	1
240	1	2	2	1	1	0	1	1	1	4	2	0	4	3	1	2	4	3	4	3	4	4	22.7244	0	0	0	0	0	1
241	0	2	1	2	1	0	2	1	1	5	2	0	3	3	1	2	2	5	4	4	4	3	18.4804	0	0	0	0	0	1
242	0	2	1	2	1	0	2	1	1	5	2	0	2	1	2	2	4	1	1	1	1	3	16.4062	0	0	0	0	0	1
243	1	2	1	2	1	0	1	1	2	5	1	0	2	2	3	3	4	4	3	3	5	3	21.6049	0	0	0	1	0	0
244	1	2	#NULL!	#NULL!	#NULL!	#NULL!	2	#NULL!	#NULL!	5	2	0	5	2	2	2	2	2	2	2	2	5	18.5078	1	0	0	0	0	0
245	0	2	1	1	1	0	2	1	1	5	2	0	4	3	3	3	3	3	3	3	3	4		0	0	0	1	0	0
246	0	2	1	2	1	1	2	1	1	5	2	0	4	2	4	4	1	4	3	2	2	3	19.8141	0	1	0	0	0	0
247	0	2	1	2	1	0	1	1	1	5	2	0	1	2	3	3	4	5	5	3	3	4	21.1553	1	0	0	0	0	0
248	1	2	1	2	1	0	3	1	1	5	2	0	4	3	2	2	3	4	3	4	4	4	21.7181	1	0	0	0	0	0
249	1	2	1	#NULL!	#NULL!	#NULL!	1	1	1	5	2	1	3	3	3	2	2	1	2	2	2	3	20.5151	0	0	0	1	0	0
250	1	1	4	4	1	3	5	2	2	3	1	0	1	2	1	3	5	4	3	3	3	3	16.4898	1	0	0	0	0	0
251	1	1	4	3	1	3	5	3	3	3	2	0	4	4	3	3	4	5	4	3	3	3	20.6038	1	0	0	0	0	0
252	1	4	5	3	4	2	#NULL!	2	3	3	5	1	3	#NULL!	2	2	4	2	4	2	4	3	25.3843	1	0	0	0	0	0
253	1	2	1	3	1	0	1	1	3	5	4	0	4	2	3	2	4	4	4	2	2	4	22.8571	0	1	0	0	0	0
254	0	2	6	3	1	2	5	3	3	5	2	0	3	4	4	4	4	2	4	4	4	3	19.0677	1	0	0	0	0	0
255	0	2	2	5	2	1	4	2	3	4	2	0	4	3	2	1	3	4	3	2	4	4	21.7784	1	0	0	0	0	0
256	0	2	3	2	1	1	3	2	4	4	2	0	2	3	4	3	2	3	5	4	2	4		1	0	0	0	0	0
257	1	3	1	1	0	1	2	1	3	2	4	0	1	3	2	3	2	4	2	2	2	4	24.5065	1	0	0	0	0	0
258	0	3	2	2	0	2	5	2	2	2	3	0	2	3	1	2	2	3	4	2	4	3	22.0317	1	0	0	0	0	0
259	1	2	3	5	3	2	#NULL!	3	2	4	3	0	2	2	3	2	3	4	4	5	5	3	21.0937	0	0	0	1	0	0
260	0	2	2	3	3	1	3	2	3	4	3	0	1	2	2	1	3	4	4	4	3	3	27.0389	0	1	0	0	0	0
261	0	2	2	4	2	1	1	1	3	4	5	1	2	4	2	2	4	4	4	4	4	3	23.0518	1	0	0	0	0	0
262	1	2	2	2	1	0	2	1	3	5	2	0	3	2	2	2	4	3	4	3	3	3	20.0692	0	1	0	0	0	0
263	1	2	1	1	1	1	3	2	2	3	2	0	2	4	2	4	4	4	4	4	4	4	20.8828	0	1	0	0	0	0
264	0	2	3	6	4	1	2	2	1	4	1	1	4	2	3	4	5	4	3	2	5	3	18.7305	0	1	0	0	0	0
265	0	4	3	8	2	1	4	2	4	2	3	0	2	4	1	1	4	4	5	2	1	3	23.4375	0	1	0	0	0	0
266	1	2	4	4	3	1	5	4	#NULL!	5	3	0	2	3	3	4	4	4	4	1	3	4	23.9395	0	1	0	0	0	0
267	1	2	6	4	3	6	5	5	#NULL!	5	3	0	2	3	3	4	4	4	4	1	3	4	18.5185	1	0	0	0	0	0
268	1	2	3	2	2	2	1	3	#NULL!	5	2	0	4	4	4	4	5	4	4	5	5	4	20.0155	0	1	0	0	0	0
269	0	2	1	2	1	1	4	1	2	4	4	0	4	4	3	3	4	4	4	4	4	3	18.3594	0	0	0	0	1	0
270	0	3	3	3	0	2	5	2	3	3	2	0	3	3	3	3	4	3	5	5	5	5	21.299	0	1	0	0	0	0
271	0	2	3	3	2	1	4	3	3	5	2	0	5	2	2	2	5	4	4	4	4	4	23.634	1	0	0	0	0	0
272	1	2	2	2	1	2	3	2	4	5	1	0	4	5	3	3	3	2	4	4	5	4	19.8541	1	0	0	0	0	0
273	1	1	1	3	3	1	5	2	2	3	2	0	1	3	1	4	5	5	5	5	5	3	25.2493	0	1	0	0	0	0
274	0	2	4	4	1	2	4	1	3	4	4	0	4	2	2	2	4	4	4	4	4	4	21.7738	1	0	0	0	0	0
275	0	5	3	2	1	1	5	2	3	4	2	1	2	1	1	1	1	1	3	1	1	3	26.0375	1	0	0	0	0	0
276	1	2	2	1	2	0	3	2	3	5	1	0	5	3	2	2	4	4	5	4	4	3	22.0932	1	0	0	0	0	0
277	0	2	4	4	3	1	5	3	5	4	3	0	4	2	2	2	2	4	5	5	3	4	19.5312	0	1	0	0	0	0
280	1	2	1	1	1	1	1	2	4	5	1	0	2	3	3	3	5	5	5	5	5	4	24.7252	1	0	0	0	0	0
282	0	2	1	1	1	0	2	1	2	4	1	0	2	2	3	3	3	4	3	4	4	4	17.4818	0	0	1	0	0	0
283	1	2	2	3	3	1	2	2	4	5	2	0	2	3	3	4	2	4	3	4	4	4	24.5065	0	0	1	0	0	0
284	0	1	4	6	5	5	5	3	1	5	1	0	4	4	4	4	4	4	4	4	4	3	17.5697	0	1	0	0	0	0
285	1	4	3	5	3	3	5	3	5	4	3	0	4	3	4	5	4	3	4	2	4	4	12.6247	0	0	0	1	0	0
286	0	2	2	4	#NULL!	2	1	1	3	4	2	0	2	2	3	3	5	4	4	4	4	4	21.4844	1	0	0	0	0	0
287	1	3	5	1	1	1	1	1	2	2	2	1	2	1	1	1	3	3	3	3	3	3	24.8016	1	0	0	0	0	0
288	0	2	3	6	1	1	4	2	3	4	1	0	2	4	2	4	4	2	5	4	4	4	19.2894	0	1	0	0	0	0
289	0	2	2	2	2	2	2	2	4	5	3	0	2	5	2	3	5	2	5	2	2	3	19.487	0	0	0	1	0	0
290	1	2	4	4	2	2	5	3	1	4	2	0	2	2	2	2	4	4	4	2	4	3	29.4118	0	0	0	0	0	1
291	1	2	4	6	4	4	5	3	3	5	3	0	2	5	2	5	5	5	5	5	5	4	22.6474	0	0	0	0	0	1
292	0	1	1	3	1	1	4	4	3	5	3	0	2	4	3	4	5	4	5	4	5	3	19.0443	0	0	0	1	0	0
293	1	2	1	2	1	0	2	1	3	5	3	0	5	4	3	2	5	5	3	3	5	3	21.2245	0	1	0	0	0	0
294	0	1	3	5	2	2	5	4	3	5	2	0	5	1	1	2	3	4	4	4	4	3	15.6107	0	0	0	0	0	1
295	1	2	1	2	1	1	3	1	1	5	4	0	2	3	2	3	5	4	4	5	5	2	20.8828	0	0	0	0	0	1
296	0	5	3	2	3	3	5	3	2	2	2	0	4	2	2	2	4	4	5	5	5	4	20.0288	1	0	0	0	0	0
297	1	5	3	2	3	4	5	4	3	5	2	0	5	5	4	3	3	4	5	4	4	4	20.7612	0	1	0	0	0	0
299	1	2	3	2	2	0	4	3	3	5	2	0	4	3	2	4	4	3	3	4	4	4	23.1206	0	0	0	0	0	1
300	1	2	1	2	1	1	3	2	3	5	5	0	2	3	2	4	4	4	4	4	4	5	19.5918	1	0	0	0	0	0
301	1	4	3	3	4	3	5	3	2	4	2	1	1	1	2	3	4	4	3	4	4	3	20.7612	1	0	0	0	0	0
302	1	4	1	1	0	1	2	#NULL!	2	2	2	1	1	2	2	2	4	4	4	3	4	3	19.6235	0	0	0	0	1	0
303	1	3	3	5	3	2	5	3	2	2	3	1	1	2	1	2	4	3	4	2	3	2	22.7583	0	0	0	0	0	1
305	1	2	1	1	#NULL!	1	4	1	3	5	4	0	2	2	2	3	4	4	4	4	4	4	27.1605	1	0	0	0	0	0
306	1	2	3	4	4	1	3	2	4	5	3	0	2	3	3	3	3	4	3	2	2	4	20.3727	1	0	0	0	0	0
307	1	2	2	2	1	2	3	2	3	5	5	0	5	5	4	4	4	3	5	5	4	4	21.6418	1	0	0	0	0	0
308	0	4	3	4	3	3	2	3	4	4	2	0	5	3	2	4	3	4	5	1	2	3	23.3844	1	0	0	0	0	0
309	0	3	2	3	3	1	4	2	3	4	1	0	4	2	2	2	4	5	5	2	3	4	18.026	1	0	0	0	0	0
310	0	2	2	3	1	2	1	1	2	5	3	0	2	2	1	3	3	2	4	1	3	3	20.2848	1	0	0	0	0	0
312	1	5	3	2	3	2	5	2	2	2	3	0	4	4	2	3	4	4	5	3	4	5	24.2215	0	1	0	0	0	0
313	1	2	6	5	5	2	1	4	5	4	5	1	5	4	1	4	5	4	4	4	4	4	19.052	0	0	0	0	0	1
314	1	2	3	5	3	2	5	3	5	5	2	0	2	2	4	3	4	5	4	4	4	4	24.4898	0	0	0	0	0	1
315	1	1	5	3	3	0	1	4	5	5	3	0	3	2	3	3	5	5	5	2	3	5	21.0498	0	0	0	0	0	1
316	0	2	2	4	1	2	1	2	4	5	4	0	1	5	2	4	4	4	4	2	4	2	19.1406	0	0	0	0	0	1
317	0	2	2	4	2	1	3	2	1	5	2	0	4	4	1	4	4	1	3	2	5	5	17.9418	0	1	0	0	0	0
318	1	2	12	8	6	6	5	5	4	5	4	0	4	3	5	5	4	#NULL!	5	4	5	3	21.2245	1	0	0	0	0	0
319	1	2	1	1	1	1	3	1	3	5	1	0	3	2	2	3	3	4	4	4	4	4	22.7903	0	0	0	1	0	0
320	1	2	1	4	1	0	1	1	5	4	3	0	2	2	3	5	4	4	4	4	4	5	19.5918	0	0	0	1	0	0
321	1	2	3	3	2	0	2	2	4	5	2	0	3	2	2	3	3	4	3	3	3	3	22.8571	0	0	0	1	0	0
322	1	2	1	1	1	2	3	1	3	5	3	0	2	2	2	1	1	2	5	2	4	3	21.2245	0	0	0	1	0	0
323	1	2	1	4	1	1	3	1	3	5	4	0	4	2	2	3	5	5	5	3	3	1	22.2753	0	0	0	1	0	0
324	0	2	3	5	26	2	4	2	3	4	3	0	5	3	4	3	5	5	5	5	4	3	21.7079	0	0	0	1	0	0
325	1	1	2	4	1	2	5	1	5	3	1	0	5	2	3	3	5	5	5	5	5	4	21.2245	0	0	1	0	0	0
326	0	2	3	3	3	3	5	3	3	5	2	0	1	2	4	5	3	4	4	3	4	3	21.6311	0	0	0	1	0	0
327	1	1	5	3	7	0	5	5	5	3	2	0	5	5	5	5	5	5	5	5	5	3	15.262	0	0	0	1	0	0
329	1	1	4	3	2	3	4	4	5	3	1	0	2	2	3	2	3	5	5	5	5	3	21.6049	0	0	1	0	0	0
330	1	2	2	2	2	2	2	2	4	5	4	0	5	2	1	2	1	5	5	5	5	3	23.4375	0	0	1	0	0	0
331	1	2	1	1	1	1	3	1	2	5	2	0	2	2	2	2	4	2	4	4	4	4	19.0311	0	0	0	1	0	0
332	0	2	2	2	1	1	3	2	3	3	2	0	2	3	2	3	4	4	4	3	4	4	19.6283	0	0	0	0	1	0
333	0	3	1	2	2	1	2	2	2	3	4	0	1	2	1	2	2	3	4	2	4	3	22.0703	0	0	0	0	1	0
334	0	3	3	5	1	0	4	3	4	5	1	0	4	4	2	5	5	4	5	3	5	4	18.8189	0	0	0	0	0	1
335	1	2	2	2	1	0	2	2	4	5	3	0	4	4	4	3	5	5	5	4	5	4	22.5981	0	0	1	0	0	0
336	1	2	4	3	1	2	2	2	3	5	4	0	4	4	2	3	4	4	4	4	4	4	19.721	0	0	1	0	0	0
337	0	2	3	4	2	0	5	3	5	5	5	0	3	1	2	4	5	4	5	1	4	3	16.6493	0	0	0	1	0	0
338	1	2	4	6	4	4	1	4	3	4	3	0	2	4	2	4	5	5	5	5	5	4	21.7079	1	0	0	0	0	0
339	1	5	2	5	2	3	2	2	4	4	3	1	2	4	2	2	3	3	4	3	4	3	26.2596	0	0	0	1	0	0
340	0	2	2	4	1	3	4	2	4	5	1	0	1	2	3	2	5	4	5	4	5	4	22.3081	0	0	1	0	0	0
341	0	3	3	4	2	1	5	2	2	4	1	0	4	4	3	4	4	4	4	4	4	3	18.5547	0	0	1	0	0	0
342	0	3	1	3	1	1	1	1	3	3	2	0	3	3	1	1	4	2	4	1	1	4	18.3143	0	0	1	0	0	0
343	0	2	2	2	1	1	3	2	3	5	5	0	5	5	2	2	4	5	5	4	4	3	19.1406	0	0	1	0	0	0
344	0	2	2	3	0	2	4	#NULL!	4	5	2	0	3	3	3	3	4	4	4	3	4	4	20.4294	0	0	1	0	0	0
345	1	1	1	2	1	0	5	3	#NULL!	4	4	0	2	3	3	2	4	4	4	2	3	3	22.2753	0	0	1	0	0	0
346	1	1	3	2	2	0	3	3	4	5	4	0	3	2	2	2	2	2	3	3	3	2	20.4491	0	1	0	0	0	0
347	1	4	1	2	1	0	1	1	1	4	4	0	1	1	3	5	5	5	5	5	5	2	24.2215	0	0	0	0	1	0
348	1	3	4	5	2	2	5	3	5	5	4	0	4	4	3	4	4	4	4	5	3	4	32.8731	0	0	0	0	1	0
349	0	2	2	5	1	1	5	1	2	3	3	0	4	3	2	2	3	3	3	4	3	5	22.0317	0	0	0	0	1	0
350	0	2	5	3	2	2	1	3	4	4	3	0	4	2	#NULL!	4	2	3	3	5	5	3	#DIV/0!	0	0	0	0	1	0
351	1	2	1	1	1	1	3	1	3	5	2	0	5	2	3	4	4	5	4	4	4	5	21.9138	0	0	0	0	0	1
352	1	2	3	3	3	0	1	2	4	5	3	0	2	2	1	4	2	3	2	2	2	3	21.7738	0	0	0	0	0	1
354	1	3	3	3	2	0	5	3	3	4	5	0	1	3	3	3	5	3	4	4	4	4	22.0932	0	0	0	0	0	1
356	0	2	4	2	4	0	1	1	3	4	5	0	3	4	3	2	4	3	4	2	5	3	18.3655	0	0	0	0	0	1
357	1	2	1	1	0	1	1	2	2	3	5	0	3	4	2	4	4	4	4	3	4	3	21.4692	0	0	0	0	0	1
358	1	4	1	2	1	2	4	1	2	3	4	0	4	2	1	1	2	4	5	2	2	2	23.4375	0	0	0	0	0	1
359	1	2	1	1	1	0	4	2	4	5	3	0	2	3	2	2	4	4	4	5	5	3	23.3887	0	0	0	0	0	1
360	0	2	1	4	1	0	1	1	5	4	5	0	5	5	2	5	5	4	5	5	5	3	19.6283	0	0	0	0	0	1
361	1	4	1	3	1	2	5	1	2	3	2	0	2	3	1	2	2	4	4	3	2	2	24.2215	0	0	0	0	0	1
362	1	2	6	12	6	0	1	1	2	4	4	0	1	1	1	4	3	3	3	2	4	4	21.7776	0	0	0	0	0	1
363	0	2	2	2	1	2	3	2	5	5	2	0	4	4	2	3	4	4	4	4	4	4	9.52599	0	0	0	0	0	1
364	0	2	2	2	1	0	2	2	2	1	2	1	3	3	3	4	2	4	5	2	4	4	20.83	0	0	0	0	0	1
365	1	3	1	2	1	1	3	1	4	2	2	0	4	2	1	1	3	2	1	4	5	4	27.7551	0	0	0	0	0	1
366	0	3	3	4	2	2	5	3	4	5	2	0	4	3	3	4	4	4	5	5	5	4	23.1473	0	0	0	0	0	1
367	1	4	3	4	3	0	5	3	4	4	2	1	5	5	5	5	5	5	5	5	5	4	24.2123	1	0	0	0	0	0
368	0	5	4	3	2	2	5	2	3	4	3	1	4	4	#NULL!	#NULL!	3	3	3	3	4	3	24.093	0	0	0	0	0	1
369	1	2	3	6	2	4	5	3	4	5	4	0	1	3	2	2	4	2	2	4	2	3	23.8751	1	0	0	0	0	0
370	1	3	3	4	3	2	5	3	4	5	2	0	4	3	2	2	4	4	5	4	4	3	23.5102	0	0	0	0	1	0
371	1	2	3	3	2	1	5	2	4	5	3	0	2	2	1	2	3	5	5	3	4	3	20.0474	0	0	0	1	0	0
372	0	3	3	3	3	1	5	2	4	5	2	0	4	3	4	4	4	4	5	5	5	4	20.1956	0	0	0	1	0	0
373	1	3	3	4	2	3	5	3	4	5	3	0	4	3	3	3	4	3	4	2	4	3	32.5771	0	0	0	1	0	0
374	1	3	2	3	2	3	5	2	3	5	1	0	5	3	4	3	3	4	4	3	4	3	26.5731	1	0	0	0	0	0
375	0	4	2	1	2	0	1	2	3	5	4	0	4	#NULL!	#NULL!	#NULL!	2	1	1	2	2	4	18.026	0	1	0	0	0	0
376	1	2	3	4	0	3	4	2	4	5	2	1	2	3	2	1	1	1	4	2	3	1	21.3669	0	1	0	0	0	0
377	1	2	3	4	3	2	5	3	4	5	2	0	4	3	3	3	4	4	5	5	5	4	23.084	0	1	0	0	0	0
379	0	1	5	3	2	1	1	3	4	3	2	0	3	3	4	3	4	4	4	4	4	4	21.1927	0	1	0	0	0	0
380	0	5	2	1	1	0	5	2	3	4	2	1	5	3	3	5	4	4	5	5	5	5	21.9076	0	1	0	0	0	0
381	0	3	3	3	4	2	5	3	3	5	2	0	4	3	2	2	4	4	4	4	4	3	22.4913	0	1	0	0	0	0
382	1	2	4	3	4	1	5	3	5	5	3	1	1	1	1	1	3	3	5	3	3	3	16.6043	0	1	0	0	0	0
384	0	2	3	3	1	1	5	2	#NULL!	5	2	0	5	2	2	2	5	4	4	2	3	3	18.026	1	0	0	0	0	0
385	1	2	3	4	3	0	2	2	5	5	2	0	5	2	2	3	4	4	4	4	2	3	10.1908	1	0	0	0	0	0
386	0	3	4	5	3	3	5	3	4	5	2	0	2	2	3	3	3	2	4	3	3	3	25.7202	1	0	0	0	0	0
387	1	2	2	3	1	2	2	2	4	5	2	0	2	2	2	3	4	4	5	4	3	4	17.301	0	0	0	1	0	0
388	1	2	1	1	1	0	1	1	3	5	3	0	5	2	2	4	2	4	4	4	4	3	22.5309	0	0	1	0	0	0
389	0	2	2	3	2	1	2	2	4	5	2	0	3	3	3	2	4	4	4	2	4	4	20.202	0	1	0	0	0	0
390	1	2	5	5	2	0	5	5	4	5	1	0	1	1	2	2	2	2	4	5	4	3	24.7676	1	0	0	0	0	0
391	0	2	3	3	2	2	5	3	3	4	1	0	4	4	1	4	5	5	3	4	#NULL!	4	22.8624	0	1	0	0	0	0
392	0	2	3	4	3	5	5	2	3	5	2	0	4	3	3	4	4	4	4	4	4	2	19.5312	0	0	0	1	0	0
393	1	2	2	3	2	1	5	2	3	5	4	0	1	4	3	4	4	4	4	2	4	4	20.7612	1	0	0	0	0	0
394	1	2	1	1	1	1	3	1	2	5	2	0	4	2	2	2	3	3	4	4	2	2	20.3481	0	1	0	0	0	0
395	1	1	3	4	3	1	4	2	4	4	2	0	2	2	1	4	5	3	4	4	5	5	19.2121	0	0	0	1	0	0
396	1	2	1	2	1	0	5	1	3	5	2	0	4	1	4	4	3	4	5	4	2	4	27.7778	1	0	0	0	0	0
397	0	2	2	2	0	3	3	2	3	4	1	0	2	3	2	4	2	2	5	2	4	3	18.5901	0	0	1	0	0	0
398	1	4	1	2	1	1	5	1	1	#NULL!	5	1	4	5	1	1	5	2	4	5	5	3	27.6817	1	0	0	0	0	0
399	1	2	2	3	1	2	4	2	4	3	5	0	2	3	3	3	5	5	5	4	3	4	24.2215	0	1	0	0	0	0
400	1	3	2	3	1	3	4	1	3	3	2	0	1	4	3	2	3	4	4	4	4	4	27.3437	0	1	0	0	0	0
403	0	4	4	5	3	3	3	3	5	5	3	0	4	3	4	4	4	2	3	4	2	4	23.4375	0	1	0	0	0	0
405	0	2	5	5	3	3	3	3	4	5	2	0	5	2	3	4	3	4	4	3	3	3	11.1541	1	0	0	0	0	0
406	1	2	4	1	1	1	3	2	3	5	2	0	5	3	4	5	5	4	3	4	4	4	24.2215	1	0	0	0	0	0
407	0	2	3	5	3	2	4	2	3	4	2	0	4	4	3	3	4	4	4	3	4	3	20.9644	0	0	0	0	1	0
408	1	1	4	3	2	3	5	3	1	3	2	0	3	2	3	5	4	4	4	3	4	4	20.9877	0	1	0	0	0	0
409	0	1	2	3	3	2	5	2	3	3	3	0	4	3	3	2	4	4	4	3	4	3	19.0039	1	0	0	0	0	0
410	1	2	3	2	2	2	4	3	3	5	2	0	1	1	2	4	4	5	5	4	4	3	20.2812	1	0	0	0	0	0
411	1	2	7	8	3	2	4	2	4	5	2	0	4	5	4	3	5	5	5	3	5	4	18.8268	1	0	0	0	0	0
412	1	4	3	5	3	2	5	2	5	2	2	0	5	4	2	4	5	5	5	5	5	4	23.3844	1	0	0	0	0	0
413	1	2	2	2	2	0	5	2	3	5	2	0	2	3	1	3	2	2	4	4	2	3	19.5918	0	1	0	0	0	0
415	1	2	2	3	2	3	4	2	4	5	2	0	4	2	3	3	4	4	4	5	5	4	24.6181	1	0	0	0	0	0
416	0	1	2	6	3	2	5	3	3	4	1	0	4	3	#NULL!	#NULL!	4	#NULL!	2	#NULL!	4	3	16.937	1	0	0	0	0	0
417	0	1	3	5	16	3	4	2	2	3	2	0	1	1	3	2	4	4	4	2	4	3	16.5289	0	1	0	0	0	0
418	1	2	5	2	2	2	4	4	5	5	3	0	4	4	4	5	5	5	5	3	4	4	24.1633	1	0	0	0	0	0
421	1	3	2	3	1	2	5	2	4	4	5	1	2	4	3	1	4	4	4	4	4	5	24.8163	0	0	0	0	1	0
422	0	2	1	2	1	1	4	2	3	3	3	0	2	4	2	4	2	2	5	2	2	3	27.3437	0	1	0	0	0	0
423	1	2	1	1	1	1	1	1	2	5	5	0	5	1	2	2	3	3	3	3	3	3	27.1706	0	1	0	0	0	0
424	0	2	3	3	2	2	5	2	5	5	3	0	3	3	1	2	3	4	4	4	3	3	21.4692	0	0	1	0	0	0
425	0	3	2	3	2	2	4	3	5	5	3	1	5	4	2	3	4	4	4	4	4	4	19.5312	0	0	0	0	0	1
426	0	1	3	4	2	1	5	3	3	3	2	0	2	3	4	4	4	4	4	2	4	4	18.1661	0	0	0	0	0	1
427	1	2	3	4	2	2	3	2	4	5	2	0	5	3	3	3	3	3	3	3	3	3	18.3655	0	1	0	0	0	0
428	0	1	3	3	2	1	1	3	4	4	3	0	1	3	5	4	5	4	5	3	3	3	16.2109	0	0	0	1	0	0
429	0	2	1	1	1	1	2	1	2	3	3	0	2	2	3	3	3	3	3	3	3	3	1777.78	0	0	0	0	0	1
430	0	3	2	4	2	2	5	2	4	5	5	0	2	2	3	1	4	4	4	1	4	4	19.1953	0	1	0	0	0	0
431	1	3	1	4	0	4	1	1	2	3	1	0	4	2	1	2	4	4	4	2	4	4	26.3107	0	1	0	0	0	0
432	1	2	1	1	0	2	3	1	2	5	3	0	2	3	1	2	1	1	4	2	2	2	18.6851	1	0	0	0	0	0
433	1	2	4	3	2	1	4	3	5	5	3	1	1	3	2	4	5	3	4	4	4	3	20.7612	1	0	0	0	0	0
434	1	2	2	2	2	2	4	1	4	5	3	0	3	4	3	4	4	4	5	3	5	3	19.8407	1	0	0	0	0	0
435	0	3	3	4	3	3	5	3	4	5	3	0	4	4	3	4	4	5	5	5	5	4	21.7193	1	0	0	0	0	0
436	0	3	1	2	1	1	4	1	3	3	2	0	5	2	4	5	5	5	5	5	5	5	30.4272	1	0	0	0	0	0
437	0	2	3	4	3	3	5	3	4	4	2	0	2	4	2	3	4	3	4	3	4	3	19.1327	1	0	0	0	0	0
438	1	2	1	1	1	1	3	1	3	4	3	1	4	4	4	4	4	4	4	3	3	3	22.4913	0	1	0	0	0	0
439	1	3	5	3	1	2	4	3	3	5	2	0	3	2	4	2	3	4	4	2	4	3	20.7883	1	0	0	0	0	0
440	0	1	4	6	4	0	2	4	5	5	2	0	5	3	3	3	4	4	4	4	4	4	19.1406	1	0	0	0	0	0
441	0	3	4	3	3	3	5	4	5	5	2	0	3	2	1	2	3	4	4	1	3	3	19.5717	1	0	0	0	0	0
442	1	5	2	5	2	3	5	2	3	1	3	1	1	4	2	1	2	4	4	1	2	4	31.8878	1	0	0	0	0	0
443	1	3	2	3	2	2	5	2	3	4	3	0	2	4	2	4	4	3	5	4	4	4	24.5675	0	0	0	0	0	1
444	1	2	1	2	1	1	2	1	3	4	4	0	2	2	2	2	4	4	4	4	4	3	28.5162	1	0	0	0	0	0
445	1	2	4	3	1	0	1	2	3	4	4	0	5	3	1	3	3	4	4	4	3	4	20.7612	0	0	0	0	0	1
446	0	3	2	4	3	4	5	2	4	5	4	0	5	3	4	1	4	5	1	5	5	2	19.2706	0	0	0	0	0	1
447	0	2	2	4	2	1	3	2	3	5	2	0	1	2	3	5	4	4	5	4	4	3	19.1001	0	0	0	1	0	0
448	0	4	2	3	2	1	4	2	2	4	5	0	3	2	2	1	2	4	2	2	3	3	23.4375	0	0	0	1	0	0
449	1	4	1	1	1	0	4	1	2	4	5	0	5	4	2	1	1	4	5	5	5	5	20.3125	0	0	0	1	0	0
450	1	3	3	4	3	2	5	3	4	5	2	0	2	3	3	2	2	4	4	2	4	4	13.1483	0	0	0	0	1	0
451	1	3	2	3	2	3	5	2	3	4	2	0	4	3	1	4	2	3	3	2	2	3	11.515	0	0	0	1	0	0
452	1	2	2	3	0	3	4	1	3	5	3	0	4	3	4	4	4	4	3	4	4	4	19.5682	0	0	1	0	0	0
454	0	3	3	3	2	0	5	4	4	5	2	0	5	3	4	3	4	4	4	2	4	3	23.8751	0	0	0	1	0	0
455	0	2	8	4	2	3	3	4	4	4	2	0	4	4	3	4	4	4	4	4	4	4	24.1672	0	0	0	1	0	0
456	1	2	1	3	2	0	4	2	4	5	2	0	4	3	3	4	4	4	4	4	4	3	26.8274	0	0	0	1	0	0
457	1	5	2	6	2	1	3	2	2	3	2	1	2	2	2	2	3	3	3	3	3	3	26.1224	0	0	0	1	0	0
458	1	2	4	4	2	1	5	4	5	5	3	0	2	4	3	3	4	4	4	4	4	4		0	0	0	0	1	0
459	1	2	2	1	1	0	2	1	4	5	2	0	2	2	2	3	4	2	4	4	4	3	22.0968	0	0	0	1	0	0
460	1	3	2	3	2	2	4	2	4	5	3	0	2	3	2	3	4	3	5	4	5	4	29.321	0	0	0	1	0	0
461	0	1	3	3	2	3	5	3	3	4	2	0	2	3	2	2	4	3	3	2	3	4	12.8201	0	0	0	1	0	0
462	0	2	3	5	3	2	5	3	4	5	3	0	2	2	5	5	4	4	4	4	4	3	21.4844	0	0	0	0	1	0
463	0	3	4	4	4	3	5	3	3	4	3	0	1	2	3	3	5	5	5	5	5	3	21.4844	0	0	0	0	0	1
465	1	2	3	5	3	2	2	2	4	5	2	0	3	2	4	4	5	4	4	4	4	4	22.5827	0	0	1	0	0	0
466	0	1	1	2	1	1	2	1	3	4	3	0	4	2	3	3	5	5	5	5	5	2	17.0403	0	0	1	0	0	0
467	0	4	2	3	2	2	5	1	3	4	2	0	4	3	4	2	4	4	5	3	4	5	22.4913	0	0	1	0	0	0
468	1	2	3	3	2	1	5	3	5	5	2	0	3	4	4	3	4	4	4	4	5	4	22.8571	0	0	1	0	0	0
469	1	2	6	5	3	1	3	4	4	5	1	0	1	2	2	3	4	4	4	2	4	4	21.2585	1	0	0	0	0	0
470	1	2	3	3	3	3	5	2	4	5	2	0	4	2	3	3	2	4	2	2	4	3	21.2585	0	0	1	0	0	0
471	1	2	6	4	3	2	4	4	4	5	3	0	3	4	3	4	4	4	4	4	4	4	22.1003	0	0	1	0	0	0
472	1	2	3	5	0	3	4	2	3	4	3	1	2	2	4	4	2	2	4	2	4	3	22.3081	0	0	1	0	0	0
473	0	4	3	3	4	3	3	2	1	4	5	0	4	4	4	3	4	4	5	5	5	3	20.8117	0	0	1	0	0	0
475	1	3	3	3	1	2	2	2	2	3	2	0	3	3	4	4	2	4	4	4	4	4	23.4375	0	0	1	0	0	0
476	1	1	1	4	0	1	4	1	2	3	3	0	4	5	3	4	5	4	4	4	4	4	23.815	0	0	1	0	0	0
477	1	2	2	4	2	1	5	2	3	5	2	0	4	2	3	4	4	4	4	4	4	3	24.4898	0	0	0	0	1	0
478	0	1	2	5	2	2	4	2	3	3	2	0	4	3	4	4	4	4	4	4	4	4	18.5547	1	0	0	0	0	0
479	0	2	1	1	1	1	1	1	1	5	2	0	5	2	4	5	3	5	5	5	5	5	19.6283	0	0	0	0	1	0
481	0	3	4	6	2	2	5	#NULL!	#NULL!	5	2	0	3	5	3	3	1	3	4	1	1	2	21.2585	0	0	0	0	0	1
482	0	2	1	1	1	1	2	1	2	5	2	0	3	4	2	3	4	4	4	2	2	4	18.2899	0	0	0	0	0	1
483	1	3	1	2	1	1	4	1	4	3	2	1	5	5	1	1	5	2	1	5	5	3	#DIV/0!	0	0	0	0	0	1
484	1	2	1	1	1	0	1	1	2	4	4	0	4	2	1	2	5	2	4	5	4	4	18.8189	0	0	0	0	0	1
485	1	1	4	4	1	1	1	3	3	3	3	0	2	4	2	4	4	4	4	4	4	4	18.5911	0	0	0	1	0	0
486	1	2	1	1	1	0	1	1	3	5	2	0	2	3	1	2	4	2	4	2	4	4	22.4913	0	0	0	1	0	0
488	1	4	2	3	2	3	5	2	4	5	3	0	4	3	3	4	4	3	4	3	3	3	24.8771	0	1	0	0	0	0
489	0	2	#NULL!	#NULL!	#NULL!	#NULL!	2	2	3	5	4	0	3	3	3	4	3	4	3	4	3	2	17.301	0	0	0	0	1	0
490	1	2	3	5	2	2	3	2	3	5	2	0	3	5	2	#NULL!	4	4	4	4	4	4	21.3039	0	0	0	0	1	0
494	1	3	2	4	1	1	5	2	3	4	2	1	3	#NULL!	#NULL!	2	4	4	3	#NULL!	3	3	#DIV/0!	0	0	0	0	0	1
495	1	#NULL!	#NULL!	#NULL!	1	1	2	#NULL!	#NULL!	5	3	0	4	2	2	1	1	1	4	4	4	3	#DIV/0!	1	0	0	0	0	0
496	0	4	4	5	2	1	5	2	#NULL!	4	3	0	1	2	1	3	4	5	5	5	5	3	20.7031	1	0	0	0	0	0
498	1	2	4	4	3	3	3	3	3	5	3	0	4	3	4	2	3	2	4	3	2	3	21.6049	1	0	0	0	0	0
499	1	2	#NULL!	#NULL!	#NULL!	#NULL!	5	4	3	4	2	0	4	2	3	5	4	4	2	4	5	3	21.6049	0	1	0	0	0	0
501	1	3	#NULL!	4	2	2	4	1	2	2	1	0	1	5	4	5	5	5	4	4	4	3	21.9713	1	0	0	0	0	0
503	1	2	1	4	1	2	2	2	5	5	2	0	4	4	4	4	4	3	4	4	4	4	19.8407	0	0	1	0	0	0
504	1	2	2	3	2	1	4	2	3	5	3	0	4	4	2	3	4	4	4	4	4	2	24.968	1	0	0	0	0	0
505	0	1	3	3	2	0	5	2	3	5	2	0	4	3	3	5	4	4	4	4	4	4	18.3655	1	0	0	0	0	0
506	1	2	#NULL!	#NULL!	#NULL!	#NULL!	5	2	#NULL!	3	2	0	4	3	3	#NULL!	5	5	5	5	5	3		1	0	0	0	0	0
507	0	2	2	2	1	2	4	2	4	5	1	0	1	3	1	2	4	3	5	4	4	3	18.8889	1	0	0	0	0	0
508	1	2	4	5	2	1	2	1	3	4	5	0	4	4	2	3	5	5	5	5	5	4	23.1983	1	0	0	0	0	0
509	0	2	4	3	2	0	5	3	4	5	4	0	4	2	2	2	4	4	4	3	4	3	21.6713	1	0	0	0	0	0
510	0	3	4	3	3	1	5	3	4	5	1	0	2	3	4	5	5	5	5	5	5	3	20.9572	1	0	0	0	0	0
511	0	2	#NULL!	#NULL!	#NULL!	#NULL!	3	1	2	3	3	0	1	2	1	3	5	2	4	4	3	3	19.8286	0	0	0	0	1	0
512	1	1	3	3	1	2	5	3	5	5	2	0	4	3	4	5	4	4	5	4	4	4	#DIV/0!	0	0	0	0	0	1
513	1	2	#NULL!	#NULL!	#NULL!	#NULL!	4	2	3	5	3	0	1	2	1	3	4	4	4	4	4	3	23.8751	0	1	0	0	0	0
514	0	1	2	2	1	1	1	#NULL!	2	4	3	0	4	2	2	2	2	3	5	1	1	3	20.0692	1	0	0	0	0	0
516	1	2	1	1	1	1	2	1	4	5	1	0	2	2	1	2	3	3	3	3	3	1	21.7181	0	1	0	0	0	0
517	0	2	4	5	3	2	3	3	5	5	3	0	3	3	3	5	5	4	5	2	4	4	20.202	0	1	0	0	0	0
518	1	2	1	2	0	2	2	1	2	4	3	0	4	3	3	4	5	4	4	4	4	3	20.0692	0	1	0	0	0	0
520	0	2	#NULL!	#NULL!	#NULL!	#NULL!	5	3	4	5	2	0	3	3	3	4	4	2	2	4	2	4	20.1092	0	1	0	0	0	0
521	1	5	#NULL!	#NULL!	#NULL!	#NULL!	5	2	2	5	3	1	4	4	2	2	4	4	4	4	4	3	#DIV/0!	0	0	1	0	0	0
522	0	2	#NULL!	8	4	4	5	5	4	5	3	0	3	4	3	2	4	4	4	4	4	3	20.4491	0	1	0	0	0	0
523	1	4	1	5	2	3	5	2	3	3	2	1	4	3	4	3	5	5	5	2	5	3	22.4913	0	0	0	0	0	1
524	0	3	3	3	1	2	5	3	3	4	3	0	4	3	1	2	5	5	5	3	5	4	24.4141	0	1	0	0	0	0
525	0	1	3	4	3	5	5	4	4	4	2	0	3	3	3	4	4	4	5	4	5	5	18.424	0	1	0	0	0	0
526	0	5	3	4	3	2	5	3	2	3	3	1	5	5	4	4	5	5	5	5	4	3	22.6003	1	0	0	0	0	0
527	1	3	2	3	1	1	5	2	2	3	5	0	4	1	1	2	4	4	1	3	3	4	20.0692	0	0	1	0	0	0
528	1	2	5	6	2	1	5	4	3	5	2	0	5	3	3	4	4	4	4	2	2	4	19.8839	1	0	0	0	0	0
529	0	2	3	4	3	4	5	3	3	5	2	0	2	2	3	5	4	4	4	4	5	3	20.8666	1	0	0	0	0	0
532	0	2	2	2	25	1	2	2	3	5	1	0	2	2	1	4	2	3	4	4	4	4	17.2248	0	1	0	0	0	0
533	1	2	1	1	1	1	3	1	3	5	2	0	2	2	1	5	5	5	5	5	5	5	23.6713	0	0	1	0	0	0
534	1	2	1	2	1	1	1	1	3	5	2	0	1	1	3	2	4	4	5	5	5	5	21.201	0	0	0	0	1	0
535	1	3	1	2	1	3	5	1	2	4	3	0	2	3	2	3	3	3	4	4	4	4	22.8571	0	1	0	0	0	0
536	0	2	1	1	1	1	3	2	2	5	2	0	2	3	3	2	4	4	4	3	4	4	18.591	0	0	1	0	0	0
537	0	2	2	2	#NULL!	#NULL!	4	1	3	5	2	0	3	3	3	4	4	5	5	3	4	3	19.7777	0	1	0	0	0	0
540	1	2	2	1	25	1	1	2	3	5	4	0	1	1	1	2	3	3	3	3	3	3	22.377	0	1	0	0	0	0
541	1	2	1	1	#NULL!	#NULL!	1	1	2	5	2	0	3	2	3	4	4	4	4	4	4	4	20.7612	0	0	0	1	0	0
542	0	3	3	4	#NULL!	#NULL!	4	2	2	3	1	0	2	4	2	4	5	5	5	4	5	3	22.1893	0	1	0	0	0	0
543	1	1	2	3	2	2	5	2	4	4	3	0	2	3	2	4	2	5	5	5	2	3	27.1706	0	1	0	0	0	0
544	0	2	2	4	1	1	1	1	3	5	1	0	1	2	1	1	1	4	4	1	1	3	18.6667	0	1	0	0	0	0
545	0	2	2	3	1	2	1	2	4	5	2	0	3	1	1	2	5	5	5	5	5	4	20	0	1	0	0	0	0
546	0	2	1	3	#NULL!	#NULL!	1	1	1	5	1	0	3	2	1	4	3	3	5	3	3	2	21.6441	1	0	0	0	0	0
547	1	2	3	3	2	0	2	4	5	5	2	0	2	4	4	3	4	4	4	4	4	3	23.8884	1	0	0	0	0	0
548	0	2	2	3	3	5	5	2	3	5	1	0	4	1	5	5	5	5	5	1	5	4	19.5312	0	0	0	1	0	0
549	0	2	3	5	3	2	4	2	3	5	2	0	3	2	1	2	3	3	4	2	4	3	17.7462	1	0	0	0	0	0
550	1	2	1	4	1	2	2	1	1	5	2	0	2	4	2	3	4	4	4	3	2	3	22.2291	1	0	0	0	0	0
551	0	2	2	2	1	1	2	1	4	5	5	0	3	3	2	2	4	4	5	4	4	4	18.5901	0	0	1	0	0	0
552	0	2	2	2	1	1	2	2	3	5	2	0	3	2	4	4	3	4	5	4	3	3	19.8791	1	0	0	0	0	0
553	0	2	1	#NULL!	1	1	3	1	1	5	2	0	3	3	4	4	4	4	4	4	4	4	19.1406	1	0	0	0	0	0
554	0	2	2	#NULL!	26	1	2	1	2	5	2	0	2	2	1	2	4	3	5	2	4	3	19.1406	0	0	1	0	0	0
555	0	2	2	1	1	1	2	2	2	5	2	0	3	2	2	3	3	3	4	3	4	3	20.4491	0	1	0	0	0	0
556	1	2	2	2	1	1	1	2	5	5	2	0	4	3	4	4	4	4	4	4	4	4	20.0617	1	0	0	0	0	0
557	1	2	3	4	3	0	4	2	5	5	1	0	1	1	1	1	4	3	4	4	4	3	23.8884	0	0	0	1	0	0
558	0	2	3	3	4	3	5	3	4	5	2	0	2	2	2	2	3	3	5	3	3	4	20.0692	0	1	0	0	0	0
559	0	2	3	5	2	2	2	1	3	5	1	0	2	3	3	2	3	4	4	4	4	2	19.2234	0	0	0	1	0	0
560	0	2	4	5	26	1	2	3	3	5	3	0	5	5	5	5	5	5	5	5	5	3	18.3655	0	0	0	0	0	1
561	1	2	8	3	9	1	2	5	5	5	2	0	1	2	2	2	4	4	4	4	4	5	22.8571	0	0	0	1	0	0
562	0	2	3	2	1	0	5	3	5	5	2	0	4	2	3	4	5	5	5	5	5	4	16.3847	0	0	0	1	0	0
563	1	2	3	4	2	3	5	3	4	5	1	0	3	3	3	3	4	3	4	2	4	3	21.2031	0	0	0	1	0	0
564	1	3	1	2	0	1	5	1	3	3	4	1	4	3	3	2	2	2	4	3	2	3	22.8571	0	0	1	0	0	0
565	1	2	1	1	1	1	2	1	1	4	3	0	2	2	2	2	3	3	3	3	3	3	22.2291	0	1	0	0	0	0
566	1	2	1	1	1	1	2	1	3	5	2	0	3	3	4	4	3	4	4	3	5	4	22.3214	0	0	0	1	0	0
567	0	3	2	3	2	2	3	2	3	5	2	0	4	4	3	3	4	4	4	4	4	3	22.6562	0	0	0	0	1	0
568	0	2	3	3	3	1	2	3	3	5	5	0	3	3	3	3	4	2	4	2	5	3	18.2563	0	0	0	0	1	0
569	1	2	1	2	1	0	1	1	1	5	2	1	2	1	2	1	1	3	4	4	2	2	21.9713	0	0	1	0	0	0
570	0	2	1	1	25	2	3	1	2	5	1	0	5	4	4	4	4	4	5	3	3	4	19.1406	0	0	1	0	0	0
571	1	2	1	1	1	1	3	1	4	5	1	0	2	2	2	3	3	4	4	4	4	4	19.0311	0	0	1	0	0	0
572	1	2	1	3	1	1	2	1	1	5	3	0	2	3	4	4	3	4	3	4	5	3	23.1834	0	0	1	0	0	0
573	0	1	10	5	5	5	1	5	5	5	1	0	5	5	5	5	4	4	4	5	4	1	20.2015	0	0	1	0	0	0
574	1	2	1	2	1	0	2	1	1	5	5	0	4	4	1	2	4	4	4	4	4	3	24.2123	0	0	1	0	0	0
575	1	2	3	3	3	1	3	3	5	5	1	0	3	3	3	3	2	4	4	4	4	2	23.939	1	0	0	0	0	0
576	0	2	1	1	0	1	3	1	2	5	2	0	3	3	1	1	2	2	2	1	1	4	17.1468	0	0	1	0	0	0
577	1	2	1	2	1	0	2	1	1	5	3	0	4	2	2	2	2	3	4	4	2	2	21.847	0	0	1	0	0	0
578	0	2	1	6	1	1	2	1	1	4	4	0	2	3	3	2	4	4	4	3	3	3	15.625	0	0	1	0	0	0
579	0	2	1	1	#NULL!	#NULL!	2	1	3	5	1	0	3	3	3	5	3	3	4	4	4	3	18.4911	0	0	1	0	0	0
580	1	2	2	2	#NULL!	#NULL!	5	2	4	5	2	0	2	2	2	2	4	4	4	4	4	3	20.5191	0	0	1	0	0	0
581	1	3	2	2	1	1	2	2	4	5	1	0	4	3	3	3	3	3	4	4	4	3	25.9516	0	0	1	0	0	0
584	0	3	3	4	2	2	4	3	5	5	1	0	4	5	4	3	5	5	5	5	5	4	19.487	0	0	0	0	1	0
585	0	3	7	5	#NULL!	#NULL!	5	5	3	5	1	0	1	1	1	1	1	1	1	1	1	2	19.6052	0	0	0	1	0	0
586	0		1	1	1	0	2	1	2	5	3	0	3	2	2	3	4	5	5	5	5	2	20.3223	0	0	0	0	0	1
588	0	3	3	3	1	1	3	3	3	5	2	0	5	2	4	4	4	5	5	2	5	4	23.4375	0	0	0	0	0	1
589	0	4	3	5	2	1	5	3	3	4	2	0	2	2	3	4	4	4	4	3	4	3	20.2848	0	0	0	0	0	1
590	0	2	1	1	1	1	1	1	2	5	2	0	3	1	4	4	1	2	4	4	1	3	20.3244	0	0	0	0	0	1
591	0	3	3	3	2	1	5	3	4	5	1	0	4	3	3	4	5	5	5	5	5	3	22.4609	0	0	0	0	0	1
593	1	2	1	2	1	2	2	1	3	5	1	0	1	2	2	2	4	3	4	4	4	3	22.4913	0	0	0	1	0	0
594	0	3	3	5	2	3	5	3	2	5	2	0	3	2	2	3	4	3	4	3	4	3	17.3604	0	0	0	1	0	0
595	0	2	2	2	1	1	1	1	4	5	1	0	2	2	2	2	4	4	4	4	4	3	16.7969	0	0	0	1	0	0
596	1	2	3	4	2	1	2	2	2	5	1	0	3	3	3	3	3	3	2	3	4	3	20.0474	0	0	1	0	0	0
598	1	4	3	3	3	3	5	3	4	4	3	0	4	2	4	4	3	2	4	4	4	4	23.255	0	1	0	0	0	0
599	1	2	3	5	26	3	3	2	3	5	1	0	1	1	1	3	4	4	5	5	5	4	23.8884	0	0	0	1	0	0
600	0	2	4	4	2	3	5	3	3	5	2	0	2	2	3	4	3	4	3	2	3	3	16.955	0	0	0	1	0	0
601	1	2	7	3	2	2	5	2	4	5	3	0	4	3	3	4	4	4	4	4	4	4	20.2812	0	1	0	0	0	0
602	0	2	2	2	1	1	4	2	3	5	4	0	3	2	3	2	4	4	5	4	3	4	18.8707	1	0	0	0	0	0
603	0	2	3	2	1	1	4	3	4	5	1	0	3	2	3	3	2	3	4	1	4	2	17.5781	0	1	0	0	0	0
604	1	2	1	4	1	0	1	1	1	5	2	0	4	3	3	3	4	4	4	4	4	3	23.1481	0	1	0	0	0	0
606	1	2	4	3	3	1	5	3	5	5	5	0	1	2	1	4	4	4	4	4	4	5	22.9854	1	0	0	0	0	0
607	0	2	2	3	0	3	2	2	3	5	2	0	3	2	1	2	4	4	4	3	4	4	20.0288	1	0	0	0	0	0
608	1	2	1	4	1	0	2	1	4	5	2	0	4	4	4	4	4	4	4	4	4	4	22.3863	0	0	0	0	0	1
609	1	2	6	4	2	2	5	5	1	5	3	0	2	1	1	1	1	1	1	4	4	3	24.2123	1	0	0	0	0	0
610	0	3	4	6	3	1	5	4	5	5	1	1	2	3	2	3	2	2	2	1	2	4	18.026	1	0	0	0	0	0
611	0	3	3	4	3	1	5	2	4	4	1	0	2	2	2	4	4	4	4	4	4	4	21.7555	1	0	0	0	0	0
612	1	1	3	3	4	1	5	3	4	3	5	0	3	2	3	3	4	4	5	2	4	3	22.8571	0	1	0	0	0	0
613	1	3	3	3	2	1	5	2	3	5	2	1	1	2	2	2	3	3	4	3	4	3	22.8571	0	1	0	0	0	0
614	1	1	3	3	5	1	5	3	4	3	2	0	3	3	3	3	4	4	4	2	4	3	22.8571	0	1	0	0	0	0
615	0	3	3	3	2	1	2	3	3	5	5	0	4	2	2	2	5	4	4	1	5	3	21.4844	0	0	0	1	0	0
616	0	3	4	5	3	2	2	3	4	5	2	0	2	2	3	3	2	3	5	2	4	3	17.4818	0	1	0	0	0	0
617	0	3	3	4	4	4	5	5	4	3	3	0	4	3	3	4	4	4	4	4	4	3	18.8707	0	1	0	0	0	0
619	1	2	5	5	2	4	5	3	3	5	2	0	3	3	3	3	2	3	4	4	4	3	36.523	0	1	0	0	0	0
620	1	2	13	5	3	2	5	3	4	5	3	0	2	1	2	2	4	4	4	4	4	3	20.679	0	1	0	0	0	0
621	0	2	1	4	#NULL!	0	3	1	1	5	2	1	1	1	1	2	3	4	4	3	3	3	20.202	0	1	0	0	0	0
622	0	2	2	4	1	0	2	1	1	5	2	0	2	1	3	3	4	4	4	4	4	3	21.7784	0	1	0	0	0	0
623	1	2	1	4	1	0	2	2	1	4	2	0	2	3	4	4	4	3	4	2	4	2	22.2041	1	0	0	0	0	0
624	1	2	1	4	1	1	2	3	2	3	2	0	1	4	4	4	4	5	4	5	5	3	20.7612	0	0	1	0	0	0
625	0	2	9	5	3	3	5	3	2	5	2	0	2	3	3	3	3	4	4	3	2	3	16.5289	0	1	0	0	0	0
626	1	3	3	6	22	4	5	2	4	5	3	0	4	3	5	5	4	4	4	4	4	4	21.4844	0	0	0	1	0	0
627	1	3	6	3	4	1	5	5	5	5	1	0	5	3	2	5	5	5	5	5	5	4	19.0311	0	1	0	0	0	0
628	0	3	5	4	4	2	3	4	5	4	1	0	2	3	2	4	5	4	4	4	5	4	22.1453	0	1	0	0	0	0
632	0	3	3	4	4	1	5	3	4	4	2	0	3	3	1	4	5	4	5	5	4	4	26.2336	0	0	0	0	1	0
633	0	2	3	3	0	1	5	2	4	5	2	0	2	2	2	2	5	4	4	5	2	3	20.0288	0	1	0	0	0	0
634	0	2	2	4	4	2	5	3	4	5	2	0	5	5	5	5	4	4	4	4	4	3	17.7154	1	0	0	0	0	0
635	0	3	3	4	4	2	5	3	5	5	2	0	3	2	2	5	5	5	4	5	5	4	19.0311	1	0	0	0	0	0
638	0	3	3	4	#NULL!	#NULL!	5	4	2	5	2	0	3	3	5	5	5	5	5	5	5	3	22.8329	1	0	0	0	0	0
640	0	3	10	8	#NULL!	#NULL!	5	5	5	5	2	0	3	3	3	3	2	2	4	4	4	4	20.0288	0	0	0	0	1	0
641	0	3	3	4	3	1	5	3	5	5	2	0	4	3	2	2	4	4	4	2	4	4	20.3244	0	1	0	0	0	0
642	0	3	5	6	5	7	5	3	1	5	2	0	3	3	2	4	4	4	5	5	4	2	20.061	0	1	0	0	0	0
643	0	3	5	7	4	1	5	4	5	4	2	0	4	3	3	4	4	3	2	2	4	3	20.3954	1	0	0	0	0	0
644	0	3	3	3	2	1	3	3	5	5	2	0	4	4	4	4	4	4	4	4	4	3	29.0318	0	0	0	1	0	0
645	1	3	4	4	4	4	5	3	4	5	3	0	4	4	1	1	2	3	2	2	2	3	20.5151	1	0	0	0	0	0
646	1	2	4	3	4	5	3	4	5	5	4	0	1	3	3	3	3	3	2	4	4	2	24.3911	0	0	0	1	0	0
647	0	3	4	5	2	6	5	3	5	5	3	0	2	4	1	3	4	4	4	4	4	4	19.3337	0	1	0	0	0	0
648	0	3	2	3	1	1	5	3	5	5	1	1	2	2	3	4	4	3	4	5	5	4	30.0621	0	1	0	0	0	0
649	0	3	15	7	3	3	5	5	5	4	2	0	4	2	4	5	4	4	4	4	4	4	22.6757	0	1	0	0	0	0
650	0	3	3	4	3	1	5	3	4	5	3	0	3	3	4	5	5	5	5	5	5	5	22.0317	1	0	0	0	0	0
651	0	3	3	5	3	3	4	2	4	4	2	1	2	3	3	4	4	3	4	4	4	1	22.0604	1	0	0	0	0	0
652	0	3	3	6	3	2	5	2	4	5	2	0	2	4	5	5	5	3	5	5	5	4	25.3906	0	1	0	0	0	0
653	1	3	3	5	1	5	5	2	3	4	3	0	4	2	1	2	2	3	4	4	2	3	23.3067	1	0	0	0	0	0
654	0	3	3	3	#NULL!	#NULL!	5	2	5	5	2	0	4	3	3	5	4	3	4	4	4	4	20.4152	1	0	0	0	0	0
655	0	3	3	4	4	2	5	3	4	5	3	1	5	3	2	1	4	5	5	5	4	3	23.9224	1	0	0	0	0	0
656	0	3	4	5	4	4	5	3	4	4	4	0	3	3	2	1	4	2	4	4	4	4	20.0288	0	1	0	0	0	0
657	0	3	3	6	3	3	4	2	5	5	2	0	2	3	3	4	3	3	5	4	3	3	19.2277	1	0	0	0	0	0
658	0	3	4	3	1	1	5	5	4	4	2	0	2	3	3	3	4	3	4	2	5	4	17.9592	0	0	1	0	0	0
659	1	2	#NULL!	3	#NULL!	#NULL!	5	5	3	5	3	0	2	2	2	5	5	5	5	5	5	5	24.6181	1	0	0	0	0	0
660	1	2	3	3	3	3	4	2	4	4	2	0	3	3	3	4	4	4	4	4	4	3	20.8235	0	0	0	1	0	0
661	1	2	5	3	2	0	3	3	5	4	2	0	1	1	1	3	5	5	5	5	5	5	30.2978	0	1	0	0	0	0
662	1	2	2	3	3	3	4	2	3	4	2	0	4	3	3	3	4	4	5	3	4	3	21.6049	0	1	0	0	0	0
663	1	2	3	3	2	4	5	4	5	5	1	0	5	2	3	4	4	4	5	4	4	4	23.8884	0	0	1	0	0	0
665	1	4	3	3	2	2	5	4	5	5	2	1	3	3	3	3	4	4	4	4	4	3	24.2215	0	0	0	1	0	0
666	1	2	1	2	1	0	3	1	2	5	1	0	3	3	3	4	4	4	4	4	4	4	23.6614	0	0	0	1	0	0
668	0	2	4	7	4	2	2	4	4	5	2	0	2	3	1	1	4	4	5	5	5	4	19.9219	0	1	0	0	0	0
669	1	2	3	4	2	3	5	3	4	4	3	0	2	3	3	4	4	3	4	4	4	3	22.46	0	0	0	1	0	0
670	1	2	4	3	1	1	5	4	5	5	3	0	4	1	1	3	1	4	4	1	4	3	24.5693	0	0	1	0	0	0
671	0	2	4	2	3	0	4	4	5	5	2	0	3	2	2	2	4	4	4	4	4	4	17.7086	0	0	1	0	0	0
672	1	2	#NULL!	3	#NULL!	0	5	5	3	5	3	0	2	2	2	5	5	5	5	5	5	4	25.8264	0	0	1	0	0	0
673	0	2	2	4	2	1	3	2	4	4	1	0	2	2	2	2	4	4	4	2	4	3	18.7305	1	0	0	0	0	0
674	0	2	4	4	2	4	1	5	3	5	1	0	1	2	3	3	2	3	3	2	3	3	18.026	0	0	0	0	0	1
675	0	2	2	3	27	2	2	2	3	4	2	0	2	2	2	3	3	3	4	5	3	4	20.8325	0	0	0	0	0	1
676	1	2	3	2	2	2	5	2	3	5	1	0	4	2	3	3	5	5	5	2	5	3	29.321	0	0	0	1	0	0
677	1	2	1	1	0	0	2	1	1	5	1	0	1	1	1	1	1	1	1	1	1	3	1.46092	0	0	0	1	0	0
678	1	2	1	2	1	1	2	1	1	5	2	0	1	1	1	3	4	1	1	1	1	3	26.4463	0	1	0	0	0	0
679	1	2	1	2	1	1	1	1	1	5	1	0	2	3	3	1	3	3	3	3	4	3	19.5312	0	1	0	0	0	0
682	1	2	1	4	1	2	4	2	4	5	2	0	3	3	2	2	2	2	4	4	4	4	25.763	1	0	0	0	0	0
683	1	2	1	2	1	0	3	1	1	5	2	0	2	2	2	4	4	3	4	3	4	3	21.6263	0	1	0	0	0	0
684	0	2	3	4	1	3	2	2	4	5	1	0	1	2	1	1	2	2	5	5	1	4	19.721	0	0	0	1	0	0
685	1	2	1	2	1	0	2	1	1	5	2	0	1	2	2	4	4	2	2	2	4	3	19.5918	0	1	0	0	0	0
686	0	4	3	4	3	4	5	4	4	4	1	1	4	3	4	4	5	5	5	5	5	3	22.6562	1	0	0	0	0	0
687	1	2	2	2	1	0	5	2	5	4	2	0	2	2	2	2	1	4	4	1	1	3	19.5682	0	1	0	0	0	0
688	1	2	4	4	1	4	5	2	4	4	2	0	4	4	2	4	4	4	4	4	4	4	23.1834	0	0	0	0	1	0
689	0	2	1	4	27	1	2	3	2	4	3	0	4	3	3	4	4	4	4	3	4	1	15.5845	0	1	0	0	0	0
690	1	2	1	1	1	0	2	1	1	4	3	0	2	3	4	4	3	5	5	4	5	4	22.921	1	0	0	0	0	0
691	0	2	1	2	1	0	1	1	1	5	2	0	2	3	3	4	4	4	4	4	3	3	20.202	1	0	0	0	0	0
692	1	3	15	14	7	2	5	5	4	4	4	0	3	2	2	2	2	2	2	2	2	4	23.7228	1	0	0	0	0	0
693	1	2	1	2	1	2	1	1	1	5	1	0	2	2	2	2	3	3	3	3	3	3	21.9713	0	1	0	0	0	0
694	0	3	4	3	2	1	3	3	4	5	3	0	4	4	4	3	4	4	4	3	4	4	19.3359	0	0	0	0	1	0
695	0	3	5	3	1	2	4	4	3	2	3	0	2	2	2	2	1	2	2	2	2	3	21.0962	0	0	0	1	0	0
696	1	3	9	5	1	3	5	5	3	3	5	0	2	2	3	2	1	2	4	2	2	3	24.9135	0	1	0	0	0	0
697	1	2	1	2	1	0	2	1	1	5	2	0	3	2	2	2	2	2	2	1	2	2	22.9819	0	0	0	0	0	1
699	1	2	2	4	2	2	4	2	3	5	3	0	1	4	5	4	3	4	4	4	4	5	23.597	1	0	0	0	0	0
700	0	2	3	5	3	2	3	3	5	5	2	0	2	2	2	2	4	4	4	2	4	4	20.0474	0	0	0	0	1	0
701	1	2	3	5	3	4	5	3	1	5	4	0	2	2	2	2	3	4	3	3	3	5	25.5593	0	1	0	0	0	0
702	0	2	4	4	3	1	3	3	2	5	2	0	2	2	4	3	4	4	4	2	2	4	19.0677	1	0	0	0	0	0
703	1	2	3	5	2	3	3	2	4	3	4	0	2	4	2	2	2	1	2	2	2	3	20.7612	1	0	0	0	0	0
704	0	2					3	2	5	5	2	0	2	2	3	2	4	3	3	2	2	3	18.3655	0	0	0	1	0	0
705	0	2	2	3	0	4	5	3	4	5	2	0	4	3	4	4	4	4	4	4	4	4		0	1	0	0	0	0

## Sheet: Xiamen Island
ID	Gender	Age	Number of rooms in household	Number of family members	Number of air conditioning units in household	Number of fans in household	Years of local residence	Building area	Monthly household income	Education level	Hours spent outdoors per day	Health status	Obtain heat information initiatively	Go out for cooling centers	Frequency of releasing hot weather information	Frequency of street sprinkling operations by municipal departments	Convenience of accessing cooling facilities	Convenience of accessing medical support facilities	Convenience of accessing public transportation facilities	Convenience of accessing river-waterfront spaces	Convenience of accessing green spaces	Heat adaptive capacity	BMI	Siming	Huli	Haicang	Jimei	Tong'an	Xiang'an
1	1	2	1	1	1	#NULL!	3	#NULL!	2	4	1	0	4	4	1	2	1	3	3	3	3	3	19.5312	1	0	0	0	0	0
4	0	1	3	5	2	0	5	3	4	4	2	0	3	3	3	3	4	#NULL!	2	2	2	3	#DIV/0!	1	0	0	0	0	0
5	1	2	1	4	1	2	2	1	5	4	5	0	3	3	2	4	5	5	5	4	5	5	29.3878	1	0	0	0	0	0
9	1	2	1	1	1	1	1	1	2	5	5	0	4	5	3	4	4	3	4	2	4	2		1	0	0	0	0	0
10	0	1	1	1	1	1	2	2	2	4	2	0	2	3	4	4	4	4	4	4	4	3	21.3333	1	0	0	0	0	0
11	0	2	1	2	0	1	3	1	3	4	5	0	3	3	2	4	5	5	5	5	5	4	17.7282	1	0	0	0	0	0
15	1	3	20	1	2	1	5	5	5	4	2	1	5	2	2	3	2	3	2	2	3	4	23.4375	0	1	0	0	0	0
16	1	3	1	1	1	0	4	1	2	3	3	0	5	5	5	5	5	5	5	5	5	4	23.03	1	0	0	0	0	0
20	0	2	2	3	2	2	5	2	4	5	2	0	5	5	4	5	5	4	5	5	5	4		0	1	0	0	0	0
21	0	2	2	4	1	2	4	1	2	4	1	0	5	5	3	3	5	5	3	4	5	3	20.0288	0	1	0	0	0	0
22	0	2	3	6	3	3	4	3	3	4	5	0	3	3	3	3	4	4	4	2	4	3	17.9592	1	0	0	0	0	0
23	0	2	1	1	1	1	4	1	2	4	2	0	3	2	2	3	2	2	4	4	2	3	21.0937	0	1	0	0	0	0
31	1	2	1	2	1	1	4	1	3	4	1	0	4	2	2	3	4	4	4	4	4	3	23.8754	0	1	0	0	0	0
32	1	2	3	2	1	1	4	1	3	4	4	0	3	3	4	3	3	4	4	3	3	4	24.3025	1	0	0	0	0	0
35	1	2	4	3	3	0	5	4	#NULL!	4	3	0	4	3	3	4	4	4	4	4	4	4	19.5918	1	0	0	0	0	0
36	0	2	3	4	2	1	4	2	4	5	2	0	4	3	3	4	5	5	5	5	5	4	20.1951	0	1	0	0	0	0
37	0	2	3	4	2	3	2	3	4	5	2	0	2	2	1	2	2	4	4	3	3	3	16.5752	1	0	0	0	0	0
39	1	2	2	2	1	2	3	2	4	5	3	0	5	5	3	4	2	1	2	2	4	3	21.1389	0	1	0	0	0	0
40	0	2	2	2	1	1	2	1	2	5	2	1	3	4	3	4	4	4	4	3	4	3	21.875	1	0	0	0	0	0
41	1	2	3	3	2	1	5	3	4	5	2	0	4	2	1	1	3	4	4	2	2	5	23.6244	1	0	0	0	0	0
43	0	2	2	5	2	2	4	2	3	5	5	0	4	4	2	3	4	4	5	5	5	4	19.3337	0	1	0	0	0	0
45	0	2	3	3	1	2	3	2	5	5	5	0	2	4	4	2	4	4	4	4	4	4	18.0662	1	0	0	0	0	0
48	1	2	5	3	3	2	3	3	5	5	4	0	5	2	4	4	4	4	3	2	4	4	22.6422	0	1	0	0	0	0
52	0	3	1	1	0	1	2	1	2	3	2	0	3	#NULL!	#NULL!	#NULL!	4	5	4	4	4	4	22.6003	1	0	0	0	0	0
58	1	2	1	2	1	1	2	1	3	5	3	0	1	2	2	2	4	4	4	4	3	3	24.4898	0	1	0	0	0	0
63	1	2	3	4	4	0	1	3	3	5	2	0	3	4	2	2	4	4	2	4	2	3	24.4898	1	0	0	0	0	0
64	1	3	4	6	3	2	4	3	#NULL!	5	3	0	4	4	3	3	4	4	4	4	4	4	26.1224	1	0	0	0	0	0
65	1	2	1	1	1	1	4	1	3	5	2	0	5	4	3	3	4	4	4	4	4	4	22.1453	0	1	0	0	0	0
66	1	3	4	4	5	4	5	4	4	3	2	#NULL!	3	4	3	2	4	4	4	4	5	4	23.8754	1	0	0	0	0	0
67	1	2	2	2	1	2	3	2	3	5	5	0	5	5	2	3	5	5	5	5	5	2	29.0533	1	0	0	0	0	0
69	1	2	1	1	1	1	1	1	3	5	3	0	5	2	3	3	4	4	4	4	4	4	18.9815	0	1	0	0	0	0
70	0	2	2	4	2	1	3	#NULL!	3	5	2	0	2	2	3	2	4	5	5	3	4	3	18.5547	1	0	0	0	0	0
71	0	5	2	2	2	1	5	2	#NULL!	4	2	0	4	2	2	2	2	2	4	3	2	3		1	0	0	0	0	0
72	1	2	2	3	#NULL!	2	5	1	4	3	2	0	2	2	5	5	4	2	5	4	4	4	23.8899	1	0	0	0	0	0
80	0	2	3	3	2	5	4	3	4	5	2	0	4	4	4	4	4	4	4	3	4	4	17.3134	0	1	0	0	0	0
86	0	3	2	2	11	2	2	1	3	4	3	0	2	3	2	4	3	2	4	4	4	3	19.1406	0	1	0	0	0	0
95	0	2	12	4	3	3	5	3	2	4	1	0	2	3	1	1	4	4	5	3	4	3	20.83	1	0	0	0	0	0
96	0	2	3	5	2	4	5	2	3	5	2	0	4	3	3	1	4	4	4	4	5	4	25.4366	0	1	0	0	0	0
97	0	2	3	4	3	1	5	2	4	5	3	0	4	3	3	3	2	2	2	4	4	3	20.5457	1	0	0	0	0	0
98	1	3	6	5	3	4	5	5	4	5	3	0	4	3	2	4	3	4	5	4	4	4	29.321	1	0	0	0	0	0
99	1	3	2	4	2	2	5	2	3	4	3	0	4	4	3	3	4	4	4	4	4	4	26.3672	0	1	0	0	0	0
100	1	2	3	5	4	2	5	3	3	5	2	1	4	4	3	4	4	4	4	4	4	4	20.7612	1	0	0	0	0	0
102	1	2	7	6	5	8	5	5	5	5	2	0	3	2	2	2	3	2	4	3	3	3	23.3067	0	1	0	0	0	0
103	1	2	6	10	6	3	5	3	4	5	2	0	3	3	2	4	3	4	3	4	3	3	26.1224	0	1	0	0	0	0
105	1	5	1	2	1	2	1	1	2	2	2	0	5	5	1	1	5	5	4	5	5	3	31.25	1	0	0	0	0	0
106	1	2	3	3	2	2	5	2	2	4	2	0	3	2	1	2	2	2	3	3	2	3	23.6713	1	0	0	0	0	0
109	0	2	4	6	2	3	3	3	4	5	3	0	2	3	2	2	2	2	3	3	3	3	21.4844	1	0	0	0	0	0
123	1	1	3	3	3	2	5	3	3	3	3	0	2	2	3	2	3	5	5	3	3	4	19.3698	0	1	0	0	0	0
128	0	1	3	4	1	0	5	3	1	5	1	0	1	3	1	5	4	4	5	5	5	1	18.1449	0	1	0	0	0	0
129	0	2	4	6	4	4	2	3	3	5	3	0	4	3	2	2	2	2	4	4	4	2	21.0828	1	0	0	0	0	0
130	0	2	4	3	3	4	5	4	4	5	3	0	3	5	3	#NULL!	4	4	4	4	4	4	25	1	0	0	0	0	0
131	0	2	4	5	1	4	1	3	3	5	4	0	4	2	2	2	4	4	4	4	4	3	19.5312	1	0	0	0	0	0
132	0	3	4	5	3	4	5	3	4	2	5	0	2	4	#NULL!	#NULL!	4	5	5	5	3	4	21.0303	0	1	0	0	0	0
133	1	2	2	2	2	0	2	2	2	5	3	0	2	1	2	2	2	3	4	4	4	3	21.2245	0	1	0	0	0	0
135	1	2	1	4	1	2	4	2	3	3	5	0	4	2	2	4	2	2	4	1	4	5	27.3088	0	1	0	0	0	0
138	0	3	3	5	3	1	5	3	4	5	4	0	5	3	#NULL!	5	4	1	5	4	5	4	24.4141	1	0	0	0	0	0
140	1	3	3	5	2	3	4	2	3	4	3	1	2	2	3	4	3	4	5	3	4	3	24.0238	1	0	0	0	0	0
141	1	2	3	1	1	2	2	2	3	5	2	0	2	2	3	3	3	2	4	3	4	3	23.1206	1	0	0	0	0	0
142	1	3	3	6	3	3	5	3	2	4	5	0	3	1	1	4	5	5	5	5	5	3	26.5731	0	1	0	0	0	0
145	1	2	3	4	2	1	1	2	2	5	3	0	3	2	3	4	4	4	4	3	3	4	28.7317	1	0	0	0	0	0
146	0	2	3	4	1	6	2	2	3	3	2	0	3	2	3	1	5	4	5	3	5	3	22.0317	0	1	0	0	0	0
148	1	3	1	2	1	1	3	1	3	4	4	0	2	4	2	4	4	3	4	2	4	3	23.8751	0	1	0	0	0	0
150	1	3	4	5	4	2	5	3	5	5	1	0	1	1	1	4	5	5	5	5	5	4	20.7612	0	1	0	0	0	0
151	1	2	1	1	0	1	1	2	2	3	5	0	1	1	1	1	2	4	4	1	2	3	26.6667	1	0	0	0	0	0
153	0	2	3	4	3	1	5	3	3	5	4	0	2	4	2	2	4	3	3	4	4	3	17.6471	1	0	0	0	0	0
154	1	2	3	4	1	1	3	2	5	5	3	0	2	4	4	4	5	5	5	2	4	3	26.3107	1	0	0	0	0	0
155	1	2	1	1	0	1	2	1	3	5	3	0	3	4	4	2	3	3	4	#NULL!	4	5	23.04	0	1	0	0	0	0
166	1	3	4	3	2	1	5	2	4	5	2	0	4	4	2	4	4	2	5	2	3	3	21.4844	0	1	0	0	0	0
167	1	3	#NULL!	#NULL!	2	2	5	4	5	5	2	0	2	3	2	2	2	2	2	2	3	2	25.3906	0	1	0	0	0	0
168	1	4	3	3	2	3	5	2	3	5	4	0	#NULL!	4	4	4	4	4	4	4	4	4	21.0077	1	0	0	0	0	0
169	0	2	2	3	2	1	4	2	4	4	2	0	4	4	3	5	4	4	2	2	2	4	20.9572	0	1	0	0	0	0
170	1	3	3	3	#NULL!	2	5	3	4	5	2	0	2	2	3	3	4	2	4	4	4	4	21.9671	1	0	0	0	0	0
171	0	2	2	3	1	2	3	2	2	5	2	0	3	3	3	3	3	4	4	4	4	3	18.5547	0	1	0	0	0	0
172	1	3	3	4	4	2	3	2	4	5	3	1	4	2	3	2	2	4	4	4	4	4	21.1073	0	1	0	0	0	0
173	1	3	2	4	2	3	5	2	2	3	2	0	2	3	2	4	4	4	4	4	4	4	26.2346	0	1	0	0	0	0
174	1	2	3	5	4	1	2	3	3	5	4	0	4	2	2	2	2	4	4	3	4	4	29.0548	1	0	0	0	0	0
176	1	3	2	3	1	1	2	1	3	4	4	0	4	3	4	5	4	3	4	3	4	5	23.939	0	1	0	0	0	0
177	1	2	3	3	3	1	4	3	4	4	3	0	2	5	4	3	5	#NULL!	#NULL!	#NULL!	#NULL!	4	23.4375	0	1	0	0	0	0
178	0	2	3	4	2	3	5	3	2	3	2	0	2	2	2	2	1	1	1	1	1	3	16.6493	0	1	0	0	0	0
179	1	5	8	7	5	6	5	4	3	4	3	1	1	5	2	5	5	5	5	5	5	2	20.2812	1	0	0	0	0	0
180	0	2	3	5	3	3	4	2	3	5	3	0	5	3	3	1	2	4	1	1	2	3	19.9792	1	0	0	0	0	0
182	1	5	2	2	0	2	5	2	2	2	2	1	5	5	4	4	5	5	5	5	5	5	21.2245	1	0	0	0	0	0
187	1	3	3	3	2	3	5	3	4	5	2	0	2	2	2	4	4	3	4	4	4	4	24.4898	0	1	0	0	0	0
188	1	2	3	6	1	3	4	2	5	5	2	0	2	3	2	2	5	4	4	5	5	4	20.7612	1	0	0	0	0	0
192	0	2	6	5	3	2	4	4	5	5	1	0	3	2	3	4	4	4	4	4	4	3	18.9453	1	0	0	0	0	0
193	1	2	4	4	2	3	5	2	4	5	2	0	2	2	2	3	4	4	4	4	4	4	25.3061	0	1	0	0	0	0
195	1	2	7	4	2	2	5	5	4	4	5	0	2	3	1	2	4	2	3	1	3	4	27.9296	1	0	0	0	0	0
196	1	3	12	6	2	4	1	5	2	3	3	0	3	2	3	3	3	4	5	2	3	3	19.5312	1	0	0	0	0	0
198	1	4	2	4	2	2	5	2	3	4	3	0	4	4	4	4	5	5	5	5	5	3	21.2585	1	0	0	0	0	0
199	1	2	2	2	2	2	4	2	4	3	2	0	2	3	4	5	4	5	5	4	5	4	25.9516	0	1	0	0	0	0
200	1	2	4	6	4	3	3	3	#NULL!	5	2	0	3	2	3	4	4	4	4	4	4	2	22.7204	0	1	0	0	0	0
204	0	3	#NULL!	#NULL!	4	5	5	3	3	3	1	0	4	2	3	2	4	4	4	4	4	4	21.4844	1	0	0	0	0	0
244	1	2	#NULL!	#NULL!	#NULL!	#NULL!	2	#NULL!	#NULL!	5	2	0	5	2	2	2	2	2	2	2	2	5	18.5078	1	0	0	0	0	0
246	0	2	1	2	1	1	2	1	1	5	2	0	4	2	4	4	1	4	3	2	2	3	19.8141	0	1	0	0	0	0
247	0	2	1	2	1	0	1	1	1	5	2	0	1	2	3	3	4	5	5	3	3	4	21.1553	1	0	0	0	0	0
248	1	2	1	2	1	0	3	1	1	5	2	0	4	3	2	2	3	4	3	4	4	4	21.7181	1	0	0	0	0	0
250	1	1	4	4	1	3	5	2	2	3	1	0	1	2	1	3	5	4	3	3	3	3	16.4898	1	0	0	0	0	0
251	1	1	4	3	1	3	5	3	3	3	2	0	4	4	3	3	4	5	4	3	3	3	20.6038	1	0	0	0	0	0
252	1	4	5	3	4	2	#NULL!	2	3	3	5	1	3	#NULL!	2	2	4	2	4	2	4	3	25.3843	1	0	0	0	0	0
253	1	2	1	3	1	0	1	1	3	5	4	0	4	2	3	2	4	4	4	2	2	4	22.8571	0	1	0	0	0	0
254	0	2	6	3	1	2	5	3	3	5	2	0	3	4	4	4	4	2	4	4	4	3	19.0677	1	0	0	0	0	0
255	0	2	2	5	2	1	4	2	3	4	2	0	4	3	2	1	3	4	3	2	4	4	21.7784	1	0	0	0	0	0
256	0	2	3	2	1	1	3	2	4	4	2	0	2	3	4	3	2	3	5	4	2	4		1	0	0	0	0	0
257	1	3	1	1	0	1	2	1	3	2	4	0	1	3	2	3	2	4	2	2	2	4	24.5065	1	0	0	0	0	0
258	0	3	2	2	0	2	5	2	2	2	3	0	2	3	1	2	2	3	4	2	4	3	22.0317	1	0	0	0	0	0
260	0	2	2	3	3	1	3	2	3	4	3	0	1	2	2	1	3	4	4	4	3	3	27.0389	0	1	0	0	0	0
261	0	2	2	4	2	1	1	1	3	4	5	1	2	4	2	2	4	4	4	4	4	3	23.0518	1	0	0	0	0	0
262	1	2	2	2	1	0	2	1	3	5	2	0	3	2	2	2	4	3	4	3	3	3	20.0692	0	1	0	0	0	0
263	1	2	1	1	1	1	3	2	2	3	2	0	2	4	2	4	4	4	4	4	4	4	20.8828	0	1	0	0	0	0
264	0	2	3	6	4	1	2	2	1	4	1	1	4	2	3	4	5	4	3	2	5	3	18.7305	0	1	0	0	0	0
265	0	4	3	8	2	1	4	2	4	2	3	0	2	4	1	1	4	4	5	2	1	3	23.4375	0	1	0	0	0	0
266	1	2	4	4	3	1	5	4	#NULL!	5	3	0	2	3	3	4	4	4	4	1	3	4	23.9395	0	1	0	0	0	0
267	1	2	6	4	3	6	5	5	#NULL!	5	3	0	2	3	3	4	4	4	4	1	3	4	18.5185	1	0	0	0	0	0
268	1	2	3	2	2	2	1	3	#NULL!	5	2	0	4	4	4	4	5	4	4	5	5	4	20.0155	0	1	0	0	0	0
270	0	3	3	3	0	2	5	2	3	3	2	0	3	3	3	3	4	3	5	5	5	5	21.299	0	1	0	0	0	0
271	0	2	3	3	2	1	4	3	3	5	2	0	5	2	2	2	5	4	4	4	4	4	23.634	1	0	0	0	0	0
272	1	2	2	2	1	2	3	2	4	5	1	0	4	5	3	3	3	2	4	4	5	4	19.8541	1	0	0	0	0	0
273	1	1	1	3	3	1	5	2	2	3	2	0	1	3	1	4	5	5	5	5	5	3	25.2493	0	1	0	0	0	0
274	0	2	4	4	1	2	4	1	3	4	4	0	4	2	2	2	4	4	4	4	4	4	21.7738	1	0	0	0	0	0
275	0	5	3	2	1	1	5	2	3	4	2	1	2	1	1	1	1	1	3	1	1	3	26.0375	1	0	0	0	0	0
276	1	2	2	1	2	0	3	2	3	5	1	0	5	3	2	2	4	4	5	4	4	3	22.0932	1	0	0	0	0	0
277	0	2	4	4	3	1	5	3	5	4	3	0	4	2	2	2	2	4	5	5	3	4	19.5312	0	1	0	0	0	0
280	1	2	1	1	1	1	1	2	4	5	1	0	2	3	3	3	5	5	5	5	5	4	24.7252	1	0	0	0	0	0
284	0	1	4	6	5	5	5	3	1	5	1	0	4	4	4	4	4	4	4	4	4	3	17.5697	0	1	0	0	0	0
286	0	2	2	4	#NULL!	2	1	1	3	4	2	0	2	2	3	3	5	4	4	4	4	4	21.4844	1	0	0	0	0	0
287	1	3	5	1	1	1	1	1	2	2	2	1	2	1	1	1	3	3	3	3	3	3	24.8016	1	0	0	0	0	0
288	0	2	3	6	1	1	4	2	3	4	1	0	2	4	2	4	4	2	5	4	4	4	19.2894	0	1	0	0	0	0
293	1	2	1	2	1	0	2	1	3	5	3	0	5	4	3	2	5	5	3	3	5	3	21.2245	0	1	0	0	0	0
296	0	5	3	2	3	3	5	3	2	2	2	0	4	2	2	2	4	4	5	5	5	4	20.0288	1	0	0	0	0	0
297	1	5	3	2	3	4	5	4	3	5	2	0	5	5	4	3	3	4	5	4	4	4	20.7612	0	1	0	0	0	0
300	1	2	1	2	1	1	3	2	3	5	5	0	2	3	2	4	4	4	4	4	4	5	19.5918	1	0	0	0	0	0
301	1	4	3	3	4	3	5	3	2	4	2	1	1	1	2	3	4	4	3	4	4	3	20.7612	1	0	0	0	0	0
305	1	2	1	1	#NULL!	1	4	1	3	5	4	0	2	2	2	3	4	4	4	4	4	4	27.1605	1	0	0	0	0	0
306	1	2	3	4	4	1	3	2	4	5	3	0	2	3	3	3	3	4	3	2	2	4	20.3727	1	0	0	0	0	0
307	1	2	2	2	1	2	3	2	3	5	5	0	5	5	4	4	4	3	5	5	4	4	21.6418	1	0	0	0	0	0
308	0	4	3	4	3	3	2	3	4	4	2	0	5	3	2	4	3	4	5	1	2	3	23.3844	1	0	0	0	0	0
309	0	3	2	3	3	1	4	2	3	4	1	0	4	2	2	2	4	5	5	2	3	4	18.026	1	0	0	0	0	0
310	0	2	2	3	1	2	1	1	2	5	3	0	2	2	1	3	3	2	4	1	3	3	20.2848	1	0	0	0	0	0
312	1	5	3	2	3	2	5	2	2	2	3	0	4	4	2	3	4	4	5	3	4	5	24.2215	0	1	0	0	0	0
317	0	2	2	4	2	1	3	2	1	5	2	0	4	4	1	4	4	1	3	2	5	5	17.9418	0	1	0	0	0	0
318	1	2	12	8	6	6	5	5	4	5	4	0	4	3	5	5	4	#NULL!	5	4	5	3	21.2245	1	0	0	0	0	0
338	1	2	4	6	4	4	1	4	3	4	3	0	2	4	2	4	5	5	5	5	5	4	21.7079	1	0	0	0	0	0
346	1	1	3	2	2	0	3	3	4	5	4	0	3	2	2	2	2	2	3	3	3	2	20.4491	0	1	0	0	0	0
367	1	4	3	4	3	0	5	3	4	4	2	1	5	5	5	5	5	5	5	5	5	4	24.2123	1	0	0	0	0	0
369	1	2	3	6	2	4	5	3	4	5	4	0	1	3	2	2	4	2	2	4	2	3	23.8751	1	0	0	0	0	0
374	1	3	2	3	2	3	5	2	3	5	1	0	5	3	4	3	3	4	4	3	4	3	26.5731	1	0	0	0	0	0
375	0	4	2	1	2	0	1	2	3	5	4	0	4	#NULL!	#NULL!	#NULL!	2	1	1	2	2	4	18.026	0	1	0	0	0	0
376	1	2	3	4	0	3	4	2	4	5	2	1	2	3	2	1	1	1	4	2	3	1	21.3669	0	1	0	0	0	0
377	1	2	3	4	3	2	5	3	4	5	2	0	4	3	3	3	4	4	5	5	5	4	23.084	0	1	0	0	0	0
379	0	1	5	3	2	1	1	3	4	3	2	0	3	3	4	3	4	4	4	4	4	4	21.1927	0	1	0	0	0	0
380	0	5	2	1	1	0	5	2	3	4	2	1	5	3	3	5	4	4	5	5	5	5	21.9076	0	1	0	0	0	0
381	0	3	3	3	4	2	5	3	3	5	2	0	4	3	2	2	4	4	4	4	4	3	22.4913	0	1	0	0	0	0
382	1	2	4	3	4	1	5	3	5	5	3	1	1	1	1	1	3	3	5	3	3	3	16.6043	0	1	0	0	0	0
384	0	2	3	3	1	1	5	2	#NULL!	5	2	0	5	2	2	2	5	4	4	2	3	3	18.026	1	0	0	0	0	0
385	1	2	3	4	3	0	2	2	5	5	2	0	5	2	2	3	4	4	4	4	2	3	10.1908	1	0	0	0	0	0
386	0	3	4	5	3	3	5	3	4	5	2	0	2	2	3	3	3	2	4	3	3	3	25.7202	1	0	0	0	0	0
389	0	2	2	3	2	1	2	2	4	5	2	0	3	3	3	2	4	4	4	2	4	4	20.202	0	1	0	0	0	0
390	1	2	5	5	2	0	5	5	4	5	1	0	1	1	2	2	2	2	4	5	4	3	24.7676	1	0	0	0	0	0
391	0	2	3	3	2	2	5	3	3	4	1	0	4	4	1	4	5	5	3	4	#NULL!	4	22.8624	0	1	0	0	0	0
393	1	2	2	3	2	1	5	2	3	5	4	0	1	4	3	4	4	4	4	2	4	4	20.7612	1	0	0	0	0	0
394	1	2	1	1	1	1	3	1	2	5	2	0	4	2	2	2	3	3	4	4	2	2	20.3481	0	1	0	0	0	0
396	1	2	1	2	1	0	5	1	3	5	2	0	4	1	4	4	3	4	5	4	2	4	27.7778	1	0	0	0	0	0
398	1	4	1	2	1	1	5	1	1	#NULL!	5	1	4	5	1	1	5	2	4	5	5	3	27.6817	1	0	0	0	0	0
399	1	2	2	3	1	2	4	2	4	3	5	0	2	3	3	3	5	5	5	4	3	4	24.2215	0	1	0	0	0	0
400	1	3	2	3	1	3	4	1	3	3	2	0	1	4	3	2	3	4	4	4	4	4	27.3437	0	1	0	0	0	0
403	0	4	4	5	3	3	3	3	5	5	3	0	4	3	4	4	4	2	3	4	2	4	23.4375	0	1	0	0	0	0
405	0	2	5	5	3	3	3	3	4	5	2	0	5	2	3	4	3	4	4	3	3	3	11.1541	1	0	0	0	0	0
406	1	2	4	1	1	1	3	2	3	5	2	0	5	3	4	5	5	4	3	4	4	4	24.2215	1	0	0	0	0	0
408	1	1	4	3	2	3	5	3	1	3	2	0	3	2	3	5	4	4	4	3	4	4	20.9877	0	1	0	0	0	0
409	0	1	2	3	3	2	5	2	3	3	3	0	4	3	3	2	4	4	4	3	4	3	19.0039	1	0	0	0	0	0
410	1	2	3	2	2	2	4	3	3	5	2	0	1	1	2	4	4	5	5	4	4	3	20.2812	1	0	0	0	0	0
411	1	2	7	8	3	2	4	2	4	5	2	0	4	5	4	3	5	5	5	3	5	4	18.8268	1	0	0	0	0	0
412	1	4	3	5	3	2	5	2	5	2	2	0	5	4	2	4	5	5	5	5	5	4	23.3844	1	0	0	0	0	0
413	1	2	2	2	2	0	5	2	3	5	2	0	2	3	1	3	2	2	4	4	2	3	19.5918	0	1	0	0	0	0
415	1	2	2	3	2	3	4	2	4	5	2	0	4	2	3	3	4	4	4	5	5	4	24.6181	1	0	0	0	0	0
416	0	1	2	6	3	2	5	3	3	4	1	0	4	3	#NULL!	#NULL!	4	#NULL!	2	#NULL!	4	3	16.937	1	0	0	0	0	0
417	0	1	3	5	16	3	4	2	2	3	2	0	1	1	3	2	4	4	4	2	4	3	16.5289	0	1	0	0	0	0
418	1	2	5	2	2	2	4	4	5	5	3	0	4	4	4	5	5	5	5	3	4	4	24.1633	1	0	0	0	0	0
422	0	2	1	2	1	1	4	2	3	3	3	0	2	4	2	4	2	2	5	2	2	3	27.3437	0	1	0	0	0	0
423	1	2	1	1	1	1	1	1	2	5	5	0	5	1	2	2	3	3	3	3	3	3	27.1706	0	1	0	0	0	0
427	1	2	3	4	2	2	3	2	4	5	2	0	5	3	3	3	3	3	3	3	3	3	18.3655	0	1	0	0	0	0
430	0	3	2	4	2	2	5	2	4	5	5	0	2	2	3	1	4	4	4	1	4	4	19.1953	0	1	0	0	0	0
431	1	3	1	4	0	4	1	1	2	3	1	0	4	2	1	2	4	4	4	2	4	4	26.3107	0	1	0	0	0	0
432	1	2	1	1	0	2	3	1	2	5	3	0	2	3	1	2	1	1	4	2	2	2	18.6851	1	0	0	0	0	0
433	1	2	4	3	2	1	4	3	5	5	3	1	1	3	2	4	5	3	4	4	4	3	20.7612	1	0	0	0	0	0
434	1	2	2	2	2	2	4	1	4	5	3	0	3	4	3	4	4	4	5	3	5	3	19.8407	1	0	0	0	0	0
435	0	3	3	4	3	3	5	3	4	5	3	0	4	4	3	4	4	5	5	5	5	4	21.7193	1	0	0	0	0	0
436	0	3	1	2	1	1	4	1	3	3	2	0	5	2	4	5	5	5	5	5	5	5	30.4272	1	0	0	0	0	0
437	0	2	3	4	3	3	5	3	4	4	2	0	2	4	2	3	4	3	4	3	4	3	19.1327	1	0	0	0	0	0
438	1	2	1	1	1	1	3	1	3	4	3	1	4	4	4	4	4	4	4	3	3	3	22.4913	0	1	0	0	0	0
439	1	3	5	3	1	2	4	3	3	5	2	0	3	2	4	2	3	4	4	2	4	3	20.7883	1	0	0	0	0	0
440	0	1	4	6	4	0	2	4	5	5	2	0	5	3	3	3	4	4	4	4	4	4	19.1406	1	0	0	0	0	0
441	0	3	4	3	3	3	5	4	5	5	2	0	3	2	1	2	3	4	4	1	3	3	19.5717	1	0	0	0	0	0
442	1	5	2	5	2	3	5	2	3	1	3	1	1	4	2	1	2	4	4	1	2	4	31.8878	1	0	0	0	0	0
444	1	2	1	2	1	1	2	1	3	4	4	0	2	2	2	2	4	4	4	4	4	3	28.5162	1	0	0	0	0	0
469	1	2	6	5	3	1	3	4	4	5	1	0	1	2	2	3	4	4	4	2	4	4	21.2585	1	0	0	0	0	0
478	0	1	2	5	2	2	4	2	3	3	2	0	4	3	4	4	4	4	4	4	4	4	18.5547	1	0	0	0	0	0
488	1	4	2	3	2	3	5	2	4	5	3	0	4	3	3	4	4	3	4	3	3	3	24.8771	0	1	0	0	0	0
495	1	#NULL!	#NULL!	#NULL!	1	1	2	#NULL!	#NULL!	5	3	0	4	2	2	1	1	1	4	4	4	3	#DIV/0!	1	0	0	0	0	0
496	0	4	4	5	2	1	5	2	#NULL!	4	3	0	1	2	1	3	4	5	5	5	5	3	20.7031	1	0	0	0	0	0
498	1	2	4	4	3	3	3	3	3	5	3	0	4	3	4	2	3	2	4	3	2	3	21.6049	1	0	0	0	0	0
499	1	2	#NULL!	#NULL!	#NULL!	#NULL!	5	4	3	4	2	0	4	2	3	5	4	4	2	4	5	3	21.6049	0	1	0	0	0	0
501	1	3	#NULL!	4	2	2	4	1	2	2	1	0	1	5	4	5	5	5	4	4	4	3	21.9713	1	0	0	0	0	0
504	1	2	2	3	2	1	4	2	3	5	3	0	4	4	2	3	4	4	4	4	4	2	24.968	1	0	0	0	0	0
505	0	1	3	3	2	0	5	2	3	5	2	0	4	3	3	5	4	4	4	4	4	4	18.3655	1	0	0	0	0	0
506	1	2	#NULL!	#NULL!	#NULL!	#NULL!	5	2	#NULL!	3	2	0	4	3	3	#NULL!	5	5	5	5	5	3		1	0	0	0	0	0
507	0	2	2	2	1	2	4	2	4	5	1	0	1	3	1	2	4	3	5	4	4	3	18.8889	1	0	0	0	0	0
508	1	2	4	5	2	1	2	1	3	4	5	0	4	4	2	3	5	5	5	5	5	4	23.1983	1	0	0	0	0	0
509	0	2	4	3	2	0	5	3	4	5	4	0	4	2	2	2	4	4	4	3	4	3	21.6713	1	0	0	0	0	0
510	0	3	4	3	3	1	5	3	4	5	1	0	2	3	4	5	5	5	5	5	5	3	20.9572	1	0	0	0	0	0
513	1	2	#NULL!	#NULL!	#NULL!	#NULL!	4	2	3	5	3	0	1	2	1	3	4	4	4	4	4	3	23.8751	0	1	0	0	0	0
514	0	1	2	2	1	1	1	#NULL!	2	4	3	0	4	2	2	2	2	3	5	1	1	3	20.0692	1	0	0	0	0	0
516	1	2	1	1	1	1	2	1	4	5	1	0	2	2	1	2	3	3	3	3	3	1	21.7181	0	1	0	0	0	0
517	0	2	4	5	3	2	3	3	5	5	3	0	3	3	3	5	5	4	5	2	4	4	20.202	0	1	0	0	0	0
518	1	2	1	2	0	2	2	1	2	4	3	0	4	3	3	4	5	4	4	4	4	3	20.0692	0	1	0	0	0	0
520	0	2	#NULL!	#NULL!	#NULL!	#NULL!	5	3	4	5	2	0	3	3	3	4	4	2	2	4	2	4	20.1092	0	1	0	0	0	0
522	0	2	#NULL!	8	4	4	5	5	4	5	3	0	3	4	3	2	4	4	4	4	4	3	20.4491	0	1	0	0	0	0
524	0	3	3	3	1	2	5	3	3	4	3	0	4	3	1	2	5	5	5	3	5	4	24.4141	0	1	0	0	0	0
525	0	1	3	4	3	5	5	4	4	4	2	0	3	3	3	4	4	4	5	4	5	5	18.424	0	1	0	0	0	0
526	0	5	3	4	3	2	5	3	2	3	3	1	5	5	4	4	5	5	5	5	4	3	22.6003	1	0	0	0	0	0
528	1	2	5	6	2	1	5	4	3	5	2	0	5	3	3	4	4	4	4	2	2	4	19.8839	1	0	0	0	0	0
529	0	2	3	4	3	4	5	3	3	5	2	0	2	2	3	5	4	4	4	4	5	3	20.8666	1	0	0	0	0	0
532	0	2	2	2	25	1	2	2	3	5	1	0	2	2	1	4	2	3	4	4	4	4	17.2248	0	1	0	0	0	0
535	1	3	1	2	1	3	5	1	2	4	3	0	2	3	2	3	3	3	4	4	4	4	22.8571	0	1	0	0	0	0
537	0	2	2	2	#NULL!	#NULL!	4	1	3	5	2	0	3	3	3	4	4	5	5	3	4	3	19.7777	0	1	0	0	0	0
540	1	2	2	1	25	1	1	2	3	5	4	0	1	1	1	2	3	3	3	3	3	3	22.377	0	1	0	0	0	0
542	0	3	3	4	#NULL!	#NULL!	4	2	2	3	1	0	2	4	2	4	5	5	5	4	5	3	22.1893	0	1	0	0	0	0
543	1	1	2	3	2	2	5	2	4	4	3	0	2	3	2	4	2	5	5	5	2	3	27.1706	0	1	0	0	0	0
544	0	2	2	4	1	1	1	1	3	5	1	0	1	2	1	1	1	4	4	1	1	3	18.6667	0	1	0	0	0	0
545	0	2	2	3	1	2	1	2	4	5	2	0	3	1	1	2	5	5	5	5	5	4	20	0	1	0	0	0	0
546	0	2	1	3	#NULL!	#NULL!	1	1	1	5	1	0	3	2	1	4	3	3	5	3	3	2	21.6441	1	0	0	0	0	0
547	1	2	3	3	2	0	2	4	5	5	2	0	2	4	4	3	4	4	4	4	4	3	23.8884	1	0	0	0	0	0
549	0	2	3	5	3	2	4	2	3	5	2	0	3	2	1	2	3	3	4	2	4	3	17.7462	1	0	0	0	0	0
550	1	2	1	4	1	2	2	1	1	5	2	0	2	4	2	3	4	4	4	3	2	3	22.2291	1	0	0	0	0	0
552	0	2	2	2	1	1	2	2	3	5	2	0	3	2	4	4	3	4	5	4	3	3	19.8791	1	0	0	0	0	0
553	0	2	1	#NULL!	1	1	3	1	1	5	2	0	3	3	4	4	4	4	4	4	4	4	19.1406	1	0	0	0	0	0
555	0	2	2	1	1	1	2	2	2	5	2	0	3	2	2	3	3	3	4	3	4	3	20.4491	0	1	0	0	0	0
556	1	2	2	2	1	1	1	2	5	5	2	0	4	3	4	4	4	4	4	4	4	4	20.0617	1	0	0	0	0	0
558	0	2	3	3	4	3	5	3	4	5	2	0	2	2	2	2	3	3	5	3	3	4	20.0692	0	1	0	0	0	0
565	1	2	1	1	1	1	2	1	1	4	3	0	2	2	2	2	3	3	3	3	3	3	22.2291	0	1	0	0	0	0
575	1	2	3	3	3	1	3	3	5	5	1	0	3	3	3	3	2	4	4	4	4	2	23.939	1	0	0	0	0	0
598	1	4	3	3	3	3	5	3	4	4	3	0	4	2	4	4	3	2	4	4	4	4	23.255	0	1	0	0	0	0
601	1	2	7	3	2	2	5	2	4	5	3	0	4	3	3	4	4	4	4	4	4	4	20.2812	0	1	0	0	0	0
602	0	2	2	2	1	1	4	2	3	5	4	0	3	2	3	2	4	4	5	4	3	4	18.8707	1	0	0	0	0	0
603	0	2	3	2	1	1	4	3	4	5	1	0	3	2	3	3	2	3	4	1	4	2	17.5781	0	1	0	0	0	0
604	1	2	1	4	1	0	1	1	1	5	2	0	4	3	3	3	4	4	4	4	4	3	23.1481	0	1	0	0	0	0
606	1	2	4	3	3	1	5	3	5	5	5	0	1	2	1	4	4	4	4	4	4	5	22.9854	1	0	0	0	0	0
607	0	2	2	3	0	3	2	2	3	5	2	0	3	2	1	2	4	4	4	3	4	4	20.0288	1	0	0	0	0	0
609	1	2	6	4	2	2	5	5	1	5	3	0	2	1	1	1	1	1	1	4	4	3	24.2123	1	0	0	0	0	0
610	0	3	4	6	3	1	5	4	5	5	1	1	2	3	2	3	2	2	2	1	2	4	18.026	1	0	0	0	0	0
611	0	3	3	4	3	1	5	2	4	4	1	0	2	2	2	4	4	4	4	4	4	4	21.7555	1	0	0	0	0	0
612	1	1	3	3	4	1	5	3	4	3	5	0	3	2	3	3	4	4	5	2	4	3	22.8571	0	1	0	0	0	0
613	1	3	3	3	2	1	5	2	3	5	2	1	1	2	2	2	3	3	4	3	4	3	22.8571	0	1	0	0	0	0
614	1	1	3	3	5	1	5	3	4	3	2	0	3	3	3	3	4	4	4	2	4	3	22.8571	0	1	0	0	0	0
616	0	3	4	5	3	2	2	3	4	5	2	0	2	2	3	3	2	3	5	2	4	3	17.4818	0	1	0	0	0	0
617	0	3	3	4	4	4	5	5	4	3	3	0	4	3	3	4	4	4	4	4	4	3	18.8707	0	1	0	0	0	0
619	1	2	5	5	2	4	5	3	3	5	2	0	3	3	3	3	2	3	4	4	4	3	36.523	0	1	0	0	0	0
620	1	2	13	5	3	2	5	3	4	5	3	0	2	1	2	2	4	4	4	4	4	3	20.679	0	1	0	0	0	0
621	0	2	1	4	#NULL!	0	3	1	1	5	2	1	1	1	1	2	3	4	4	3	3	3	20.202	0	1	0	0	0	0
622	0	2	2	4	1	0	2	1	1	5	2	0	2	1	3	3	4	4	4	4	4	3	21.7784	0	1	0	0	0	0
623	1	2	1	4	1	0	2	2	1	4	2	0	2	3	4	4	4	3	4	2	4	2	22.2041	1	0	0	0	0	0
625	0	2	9	5	3	3	5	3	2	5	2	0	2	3	3	3	3	4	4	3	2	3	16.5289	0	1	0	0	0	0
627	1	3	6	3	4	1	5	5	5	5	1	0	5	3	2	5	5	5	5	5	5	4	19.0311	0	1	0	0	0	0
628	0	3	5	4	4	2	3	4	5	4	1	0	2	3	2	4	5	4	4	4	5	4	22.1453	0	1	0	0	0	0
633	0	2	3	3	0	1	5	2	4	5	2	0	2	2	2	2	5	4	4	5	2	3	20.0288	0	1	0	0	0	0
634	0	2	2	4	4	2	5	3	4	5	2	0	5	5	5	5	4	4	4	4	4	3	17.7154	1	0	0	0	0	0
635	0	3	3	4	4	2	5	3	5	5	2	0	3	2	2	5	5	5	4	5	5	4	19.0311	1	0	0	0	0	0
638	0	3	3	4	#NULL!	#NULL!	5	4	2	5	2	0	3	3	5	5	5	5	5	5	5	3	22.8329	1	0	0	0	0	0
641	0	3	3	4	3	1	5	3	5	5	2	0	4	3	2	2	4	4	4	2	4	4	20.3244	0	1	0	0	0	0
642	0	3	5	6	5	7	5	3	1	5	2	0	3	3	2	4	4	4	5	5	4	2	20.061	0	1	0	0	0	0
643	0	3	5	7	4	1	5	4	5	4	2	0	4	3	3	4	4	3	2	2	4	3	20.3954	1	0	0	0	0	0
645	1	3	4	4	4	4	5	3	4	5	3	0	4	4	1	1	2	3	2	2	2	3	20.5151	1	0	0	0	0	0
647	0	3	4	5	2	6	5	3	5	5	3	0	2	4	1	3	4	4	4	4	4	4	19.3337	0	1	0	0	0	0
648	0	3	2	3	1	1	5	3	5	5	1	1	2	2	3	4	4	3	4	5	5	4	30.0621	0	1	0	0	0	0
649	0	3	15	7	3	3	5	5	5	4	2	0	4	2	4	5	4	4	4	4	4	4	22.6757	0	1	0	0	0	0
650	0	3	3	4	3	1	5	3	4	5	3	0	3	3	4	5	5	5	5	5	5	5	22.0317	1	0	0	0	0	0
651	0	3	3	5	3	3	4	2	4	4	2	1	2	3	3	4	4	3	4	4	4	1	22.0604	1	0	0	0	0	0
652	0	3	3	6	3	2	5	2	4	5	2	0	2	4	5	5	5	3	5	5	5	4	25.3906	0	1	0	0	0	0
653	1	3	3	5	1	5	5	2	3	4	3	0	4	2	1	2	2	3	4	4	2	3	23.3067	1	0	0	0	0	0
654	0	3	3	3	#NULL!	#NULL!	5	2	5	5	2	0	4	3	3	5	4	3	4	4	4	4	20.4152	1	0	0	0	0	0
655	0	3	3	4	4	2	5	3	4	5	3	1	5	3	2	1	4	5	5	5	4	3	23.9224	1	0	0	0	0	0
656	0	3	4	5	4	4	5	3	4	4	4	0	3	3	2	1	4	2	4	4	4	4	20.0288	0	1	0	0	0	0
657	0	3	3	6	3	3	4	2	5	5	2	0	2	3	3	4	3	3	5	4	3	3	19.2277	1	0	0	0	0	0
659	1	2	#NULL!	3	#NULL!	#NULL!	5	5	3	5	3	0	2	2	2	5	5	5	5	5	5	5	24.6181	1	0	0	0	0	0
661	1	2	5	3	2	0	3	3	5	4	2	0	1	1	1	3	5	5	5	5	5	5	30.2978	0	1	0	0	0	0
662	1	2	2	3	3	3	4	2	3	4	2	0	4	3	3	3	4	4	5	3	4	3	21.6049	0	1	0	0	0	0
668	0	2	4	7	4	2	2	4	4	5	2	0	2	3	1	1	4	4	5	5	5	4	19.9219	0	1	0	0	0	0
673	0	2	2	4	2	1	3	2	4	4	1	0	2	2	2	2	4	4	4	2	4	3	18.7305	1	0	0	0	0	0
678	1	2	1	2	1	1	2	1	1	5	2	0	1	1	1	3	4	1	1	1	1	3	26.4463	0	1	0	0	0	0
679	1	2	1	2	1	1	1	1	1	5	1	0	2	3	3	1	3	3	3	3	4	3	19.5312	0	1	0	0	0	0
682	1	2	1	4	1	2	4	2	4	5	2	0	3	3	2	2	2	2	4	4	4	4	25.763	1	0	0	0	0	0
683	1	2	1	2	1	0	3	1	1	5	2	0	2	2	2	4	4	3	4	3	4	3	21.6263	0	1	0	0	0	0
685	1	2	1	2	1	0	2	1	1	5	2	0	1	2	2	4	4	2	2	2	4	3	19.5918	0	1	0	0	0	0
686	0	4	3	4	3	4	5	4	4	4	1	1	4	3	4	4	5	5	5	5	5	3	22.6562	1	0	0	0	0	0
687	1	2	2	2	1	0	5	2	5	4	2	0	2	2	2	2	1	4	4	1	1	3	19.5682	0	1	0	0	0	0
689	0	2	1	4	27	1	2	3	2	4	3	0	4	3	3	4	4	4	4	3	4	1	15.5845	0	1	0	0	0	0
690	1	2	1	1	1	0	2	1	1	4	3	0	2	3	4	4	3	5	5	4	5	4	22.921	1	0	0	0	0	0
691	0	2	1	2	1	0	1	1	1	5	2	0	2	3	3	4	4	4	4	4	3	3	20.202	1	0	0	0	0	0
692	1	3	15	14	7	2	5	5	4	4	4	0	3	2	2	2	2	2	2	2	2	4	23.7228	1	0	0	0	0	0
693	1	2	1	2	1	2	1	1	1	5	1	0	2	2	2	2	3	3	3	3	3	3	21.9713	0	1	0	0	0	0
696	1	3	9	5	1	3	5	5	3	3	5	0	2	2	3	2	1	2	4	2	2	3	24.9135	0	1	0	0	0	0
699	1	2	2	4	2	2	4	2	3	5	3	0	1	4	5	4	3	4	4	4	4	5	23.597	1	0	0	0	0	0
701	1	2	3	5	3	4	5	3	1	5	4	0	2	2	2	2	3	4	3	3	3	5	25.5593	0	1	0	0	0	0
702	0	2	4	4	3	1	3	3	2	5	2	0	2	2	4	3	4	4	4	2	2	4	19.0677	1	0	0	0	0	0
703	1	2	3	5	2	3	3	2	4	3	4	0	2	4	2	2	2	1	2	2	2	3	20.7612	1	0	0	0	0	0
705	0	2	2	3	0	4	5	3	4	5	2	0	4	3	4	4	4	4	4	4	4	4		0	1	0	0	0	0

## Sheet: Other areas of Xiamen
ID	Gender	Age	Number of rooms in household	Number of family members	Number of air conditioning units in household	Number of fans in household	Years of local residence	Building area	Monthly household income	Education level	Hours spent outdoors per day	Health status	Obtain heat information initiatively	Go out for cooling centers	Frequency of releasing hot weather information	Frequency of street sprinkling operations by municipal departments	Convenience of accessing cooling facilities	Convenience of accessing medical support facilities	Convenience of accessing public transportation facilities	Convenience of accessing river-waterfront spaces	Convenience of accessing green spaces	Heat adaptive capacity	BMI	Siming	Huli	Haicang	Jimei	Tong'an	Xiang'an
3	1	2	1	1	1	1	1	1	2	5	5	0	5	2	1	1	4	4	5	4	3	3	22.4913	0	0	0	1	0	0
6	1	2	1	1	1	1	1	1	2	5	2	0	1	2	4	3	3	4	1	1	4	3	22.8571	0	0	0	1	0	0
7	0	2	7	4	3	0	5	5	4	5	2	0	2	4	4		5	4	5	5	5	4	15.9675	0	0	1	0	0	0
8	1	2	2	1	1	0	2	2	4	5	2	0	2	2	2	2	3	3	3	4	4	3	19.8839	0	0	0	0	1	0
13	1	2	6	3	3	3	5	3	3	5	5	0	5	2	2	2	3	4	5	1	3	4	29.3878	0	0	0	0	0	1
14	0	2	1	3	1	1	2	2	3	3	3	0	2	2	2	4	4	4	4	4	4	3	20.202	0	0	1	0	0	0
18	0	2	4	7	4	2	5	2	3	3	2	0	4	3	3	4	5	5	5	5	5	3	23.4375	0	0	0	0	1	0
19	0	2	2	1	1	0	2	1	1		2	0	2	2	2	2	3	3	3	3	3	3	21.0937	0	0	0	0	0	1
24	0	3					4	2	3	4	1	0	2	3	3	4	4	4	4	4	2	4	21.4844	0	0	1	0	0	0
25	1	5	1	1	1	2	5	1	2	4	1	0	5	5	5	5	5	4	4	4	4	4	24.2215	0	0	1	0	0	0
26	0	5	5	4	1	0	3	3	4	1	3	1	1	5	4	4	4	2	4	1	1	5	17.7778	0	0	0	0	1	0
27	1	2					4	2	4	5	2	0	4	2	2	4	3	2	4	3	4	2	21.2585	0	0	0	0	0	1
28	1	2	3	1	26	0	1	2	3	5	4	0	1	1	2	4	4	4	4	4	4	1	20.202	0	0	1	0	0	0
29	1	2	1	1	1	1	1	2	3	3	5	0	2	3	4	2	4	4	5	5	2	3	19.487	0	0	0	0	0	1
30	1	4	1	2	0	1	4	1	1	1	5	0	1	4	2	2	5	5	4	3	5	5	18.7328	0	0	1	0	0	0
33	0	1	3	3	3	2	2	2	3	3	4	0	3	3	4	4	4	5	4	4	4	4	18.7305	0	0	0	1	0	0
34	1	2	3	3	2	2	5	2	3	5	1	0	5	3	2	2	5	5	5	4	3	2	23.1834	0	0	1	0	0	0
38	1	2	1	5	2	1	5	3	3	3	5	0	5	5	2	2	5	3	3	3	3	3	29.8776	0	0	0	1	0	0
42	0	2	3	4	3	2	4	3	4	5	3	0	4	2	2	4	4	4	4	2	4	4	20.202	0	0	0	0	0	1
44	1	2	1	1	1	1	5	1	3	5	2	0	4	3	3	4	3	3	3	3	3	3	23.5294	0	0	0	1	0	0
46	0	3	3	3	2	2	4	2	4	3	2	0	2	4	2	3	4	4	4	4	4	3	21.6311	0	0	0	0	1	0
47	1	2	2	3	2	1	3	2	5	5	2	0	2	4	2	4	5	5	5	5	5	4	22.6757	0	0	0	1	0	0
50	1	4	2	3	0	3	2	2	3	3	2	0	4	4	1	2	4	4	5	1	1	2	27.6817	0	0	1	0	0	0
51	1	2	1	2	1	1	1	1	3	3	5	0	2	2	2	2	3	4	4	3	3	3	26.3656	0	0	1	0	0	0
53	1	2	3	3	4	0	2	2	3	5	2	0	2	3	2	4	4	3	4	4	4	4	21.6263	0	0	1	0	0	0
54	0	2	4	4	1	1	3	2	1	3	4	0	1	2	1	2	5	5	5	1	2	3	18.5529	0	0	0	0	0	1
56	0	2	3	3	2	0	3	2	4	5	1	0	2	2	2	4	4	5	5	5	5	3	21.4844	0	0	0	1	0	0
57	0	2	1	6	1	0	3	2	1	5	2	0	1	3	1	4	2	2	4	2	4	3	21.4844	0	0	0	1	0	0
59	0	2	2	2	1	1	3	1	3	5	4	0	4	3	3	3	2	2	5	2	4	4	18.5547	0	0	0	1	0	0
60	1	2	1	1	1	1	1	1	2	5	3	0	2	3	3	4	5	4	4	5	5	3	21.9713	0	0	0	0	0	1
61	1	2	1	2	1	0	1	1	2	5	4	0	3	2	2	3	3		2	2	3	3	25.6489	0	0	0	1	0	0
68	1	2	3	5	3	1	4	2		5	4	0										3	21.2245	0	0	0	1	0	0
73	0	3	3	5	2	3	5	2		3	3	0	3	5		2	5	4	4	3	5	4	22.8928	0	0	0	1	0	0
74	1	2	1	2	1	1	3	1	1	5	2	0	2	2	1	1	4	4	4	4	2	3	21.6049	0	0	1	0	0	0
75	1	3	2	2	2	0	3	1	2	3	5	0	3	5	1	4	4	1	4	4	4	3	21.83	0	0	0	0	1	0
76	0	3	3	5	2	2	5	2	4	4	5	0	5	5	4	2	5	5	5	5	5	5	20.2395	0	0	1	0	0	0
77	1	3	2	3	1	2	5	2	4	5	3	0	3	4	3	4	3	4	4	3	4	4	20.9573	0	0	1	0	0	0
78	1	2	3	4	3	3	4	3	5	5	2	0	5	3	3	4	5	5	5	5	5	3	24.2215	0	0	0	0	0	1
83	1	2	3	3	2	0	3	3	4	5	1	0	2	3	1	3	4	3	3	3	4	3	20.2812	0	0	0	1	0	0
84	0	2	2	2	2	2	4	2	4	4	5	0	4	4	2	4	4	4	5	4	4	4	17.5781	0	0	0	1	0	0
85	1	3	1	1	0	1	3	1	3	4	5	1	3	2	4	1	2	5	4	1	4	3	21.4109	0	0	0	1	0	0
87	0	2	1	2	0	1	1	1	2	4	1	0	1	2	1	3	2	4	4	2	2	3	20.0288	0	0	0	0	1	0
88	1	2	2	2	2	1	4	2	5	5	2	0	4	2	4	5	4	4	4	2	4	3	21.7181	0	0	0	0	1	0
89	1	2	9	6	4	3	4	5	4	5	2	0	5	2	3	2	4	4	5	2	2	3	30.1896	0	0	0	0	1	0
90	0	2	2	2	1	1	3	2	3	5	1	0	3	2	1	2	3	3	3	3	3	3	17.5781	0	0	1	0	0	0
92	0	2	3	5	3	1	4	2	2	3	3	0	2	3	2	2	2	3	3	3	3	5	19.1406	0	0	0	0	1	0
93	0	2	1	1	1	1	4	1	3	5	2	0	5	4	5	5	4	3	3	2	2	3	20.202	0	0	0	0	0	1
94	0	2	3	4	4	5	5	2		5	2	0	3	2	2	4	4	4	5	2	4	4	20.8622	0	0	0	0	0	1
101	1	3	3	3	3	2	5	3	5	5	2	0	2	2	1	3	2	2	4	2	4	4	24.4898	0	0	0	0	1	0
104	1	2	3	4	1	2	3	2	3	5	2	0	2	1	2	2	4	4	4	4	4	3	18.9388	0	0	0	1	0	0
107	1	3	3	4	3	1	3	2	3	4	3	0	3	2	2	4	4	3	5	4	4	3	19.3772	0	0	0	0	0	1
110	1	2	2	3	3	0	3	2	5	5	3	0	2	1	2	4	4	4	4	4	4	4	21.1327	0	0	0	1	0	0
111	1	2	4	6	3	3	4	4	5	5	2	0	1	4	2	3	4	4	4	4	4	3	18.9164	0	0	0	0	0	1
112	1	3	3	5	3	3	5	3	4	5	3	0	3	4	2	4	4	4	5	4	4	4	25.7276	0	0	0	0	1	0
113	0	3	5	6	5	3	5	5	3	4	2	0	4	3	4	3	3	3	3	4	4	3	17.2584	0	0	0	1	0	0
114	0	3	2	3	2	1	5	2	4	4	3	0	5	4	4	5	4	4	4	4	4	4	21.9098	0	0	0	1	0	0
115	1	3	10	7	2	1	1	3	4	3	3	0	2	2	2	2	4	4	4	4	4	3	24.977	0	0	0	1	0	0
116	1	2	3	3	1	1	4	2	3	5	2	0	2	2	2	2	3	3	4	3	4	3	22.1453	0	0	0	1	0	0
117	0	3	3	3	2	2	4	3	2	5	3	0	2	4	4	4	4	4	4	5	5	3	19.1001	0	0	0	1	0	0
118	1	3	4	4	5	2	5	3	4	4	3	0	2	2	2	3	4	4	3	2	4	4	25.7117	0	0	1	0	0	0
119	0	2	2	3	1	3	5	2	2	5	3	0	2	2	3	4	5	2	4	2	4	3	19.2894	0	0	1	0	0	0
120	0	2	4	4	2	2	4	3	3	4	2	0	2	2	4	4	4	4	4	3	4	3	17.8465	0	0	1	0	0	0
121	1	5					5	3	3	4	3	0	5	5	2	5	5	5	5	5	5	5	20.5078	0	0	1	0	0	0
122	1	1	3	4	2	2	4	1	4	4	3	0	4	2	1	1	5	3	3	2	2	4	20.0617	0	0	0	0	1	0
124	1	1	2	4	1	2	5	2	3	3	3	0	2	2	3	2	5	5	5	5	5	3	20.898	0	0	0	0	0	1
125	1	3	1	2	0	1	3	1	2	3	2	0	5	2	1	4	4	4	3	5	5	5	23.03	0	0	0	0	0	1
126	0	2	1	3	1	2	5	2	2	4	4	0	3	3	4	4	4	4	5	4	5	3	20.202	0	0	0	0	0	1
127	0	2	7	4	3	7	5	3	3	4	2	0	5	4	4	3	4	4	4	3	4	4	17.5781	0	0	0	1	0	0
134	0	2	3	4	3	4	5	3	3	5	2	0	3	3	2	2	4	4	3	4	4	3	19.5312	0	0	0	0	1	0
136	0	2	3	4	1	0	5	2	2	4	1	0	2	3	2	4	4	5	5	3	5	4	21.6837	0	0	0	1	0	0
137	0	1	4	5	5	7	5	3	3	4	1	0	4	2	3	3	4	4	4	3	4	2	22.1443	0	0	1	0	0	0
139	0	3	3	3	2	1	5	3	2	3	2	0	4	4	4	5	5	5	5	3	4	4	26.3702	0	0	0	1	0	0
143	1	2	1	2	1	2	3	1	2	4	4	0	1	1	2	3	3	2	4	1	1	4	20.984	0	0	0	1	0	0
144	1	2	1	4	1	1	4	1	3	5	4	0	4	1	1	3	3	4	4	3	3	3	20.679	0	0	0	0	0	1
147	1	2	2	1	2	0	2	2	2	5	3	0	4	1	2	4	4	4	4	4	4	4	24.8016	0	0	0	1	0	0
156	1	3					5	3	3	5	2	0	4	4	1	5	4	4	3	5	5	4	26.9896	0	0	0	1	0	0
157	1	4	1	2	0	1	1	2	2	4	5	1	2	3	2	3	3	2	1	1	4	3	27.6817	0	0	0	1	0	0
158	1	3	4	3	4	0	5	3	4	5	2	0	2	4	3	4	3	2	3	3	3	3		0	0	1	0	0	0
159	0	3	4	4	2	1	4	4	3	4	3	0	4	3	3	4	4	3	4	4	4	4	24.5243	0	0	1	0	0	0
160	1	5	3	3	3	3	4	3	4	5	2	1	2	2	2	2	4	4	4	1	1	3	24.4898	0	0	0	1	0	0
161	1	3	10	5	2	2	2	2	4	4	1	0	4	3	2	4	5	4	4	4	4	4	20.202	0	0	1	0	0	0
162	1	4	1	2	0	2	3	1	2	3	3	0	4	4	2	4	5	4	5	4	3	3	21.6263	0	0	1	0	0	0
165	1	1	7	5	2	3	4	3	4	4	2	0	2	4	2	4	4	5	4	2	4	4	22.6474	0	0	0	0	0	1
183	1	5	2	4	1	3	5	2	2	3	5	0	5	5	3	4	2	3	4	4	3	3	23.4375	0	0	0	0	1	0
184	1	5	4	5	3	2	5	4	4	4	3	0	5	2	4	4	5	4	4	5	5	3	25.0865	0	0	0	1	0	0
185	1	2	2	4	1	3	4	1	4	3	5	1	2	2	1	2	3	1	1	1	3	3	28.0816	0	0	0	1	0	0
186	1	2	3	3	1	3	4	2	4	4	2	0	5	4	3	4	4	4	4	4	4	3	25.0593	0	0	0	0	0	1
189	1	4	3	4	2	2	4	2	3	2	3	1	1	1	3	4	5	3	2	5	5	3	28.8889	0	0	0	1	0	0
190	1	3	3	4	1	1	5	3	3	5	3	0	1	2	1	1	4	2	5	5	2	3	23.5883	0	0	0	0	0	1
194	0	1	3	4	0	3	5	4	3	3	1	0	4	2	2	1	4	4	4	4	4	3	20.7031	0	0	0	1	0	0
197	1	4	2	4	1	1	4	1	3	4	5	0	4	4	4	4	4	4	4	4	4	3	21.0198	0	0	0	0	0	1
201	1	4	9	8	3	3	5	3	3	3	4	0	4	2	1	1	5	4	1	1	1	5	23.8899	0	0	0	1	0	0
202	1	2	5	4	4	2	5	4	5	4	3	0	4	4	5	4	5	5	4	3	5	4	20.6612	0	0	0	0	1	0
203	0	2	5	6	1	3	5	2	4	5	5	0	2	2	2	2	1	1	1	1	1	3	20.202	0	0	0	1	0	0
206	1	2	1	1	1	1	1	1	1	5	4	0	2	4	3	4	4	4	4	3	5	3	25.5354	0	0	0	1	0	0
207	0	2	4	4	1	1	5	3	5	5	4	0	4	4	3	4	4	2	4	2	4	4	16.8525	0	0	0	1	0	0
209	0	2					5	3	3	4	3	1	2	3	3	4	4	4	4	4	5	3	17.6899	0	0	0	1	0	0
210	1	2	3	3	1	2	3	2	3	4	4	0	4	4	1	1	4	2	4	3	2	3	18.9388	0	0	0	1	0	0
211	0	2	3	3	2	3	5	3	3	5	1	0	2	2	3	4	4	4	4	4	3	2	19.5717	0	0	0	1	0	0
212	0	2	3	4	1	3	5	3	3	5	3	0	3	3	3	3	4	4	4	4	4	3	18.026	0	0	0	1	0	0
213	1	2	3	4	2	1	5	3	4	5	2	0	2	2	2	2	3	3	3	3	3	3	20.5693	0	0	1	0	0	0
214	1	4	3	3	2	2	2	1	3	5	2	0	4	3	4	4	5	4	5	4	5	4	21.3039	0	0	1	0	0	0
216	1	2	1	1	1	1	4	1	3	3	3	0	2	2	1	2	4	4	4	2	4	3	22.8571	0	0	0	0	1	0
217	0	1	10	5	1	4	5	2	2	3	3	0	2	4	3	3	3	3	3	3	3	3	19.5312	0	0	0	0	0	1
218	0	2	3	4	3	1	5	3	3	5	2	0	2	4	2	3	4	5	5	5	5	2	16.937	0	0	0	0	0	1
219	0	2	4	6	2	5	5	5	4	5	4	0	4	3	3	3	5	5	4	4	4	4	20.0777	0	0	1	0	0	0
220	1	4			1	3	5	5	2	3	5	0	4	2	1	1	4	4	2	2	2	5	24.2215	0	0	0	1	0	0
221	1	4	45	18	5	10	5	5	3	2	4	1	1	1	2	2	2	4	4	2	1	5	31.8878	0	0	0	1	0	0
222	0	3	3	2	2	2	5	3	2	3	2	0	1	5	4	4	5	4	4	4	4	3	27.7671	0	0	0	1	0	0
223	1	3	3	4	1	1	5	3	3	2	2	0	5	4	4	4	4	4	4	4	4	2	23.3564	0	0	0	0	1	0
224	0	3	2	4	2	2	3	2	2	3	2	0	5	3	1	1	5	2	1	1	5	3	24.0882	0	0	1	0	0	0
225	0	3	2	3	2	2	5	2	4	5	3	0	4	3	4	4	5	5	5	4	5	4	19.5312	0	0	1	0	0	0
226	1	2	1	2	1	0	4	1	2	3	5	0	4	4	3	4	4	3	4	4	4	5	26.1224	0	0	0	0	1	0
228	1	2	4	4	3	4	5	3	4	3	2	0	1	3	2	2	1	1	1	1	1	5	23.5294	0	0	0	0	0	1
229	0	2	4	4	3	4	1	2	1	4	2	0	2	2	2	2	3	3	3	3	3	2	19.3337	0	0	0	0	1	0
230	0	2	3	5	2	3	5	2		5	1	0	4	4	4	4	4	5	5	4	5	4	22.4913	0	0	0	0	1	0
231	0	2		4			5	3	2	5	2	0	1	2	1	1	2	2	1	1	1	3	17.5781	0	0	0	0	1	0
232	0	2	1	2	1	0	1	1	1	5	2	0	4	4	4	4	4	4	4	4	4	4	19.8177	0	0	0	0	0	1
233	1	2	2	3	2	0	1	1	4	5	1	0	1	1	1	1	1	1	1	1	1	1	18.1661	0	0	0	0	0	1
234	0	2	1	2	1	0	1	1	2	5	2	0	2	3	4	4	4	4	4	4	4	3	19.8347	0	0	0	0	0	1
235	0	2	4	5	4	2	1	3	3	5	1	0	2	4	3	2	2	4	4	2	4	3	16.6493	0	0	0	0	0	1
236	0	2	2	3	2	2	5	2	3	4	2	0	2	2	3	3	1	4	2	1	5	3	17.0562	0	0	0	0	0	1
237	1	2	1	2	1	0	1	1	1	5	2	0	2	2	2	3	2	4	3	3	2	3	22.0522	0	0	0	0	0	1
239	0	2	1	2	1	0	2	1	1	5	2	0	3	3	3	4	2	4	4	2	2	3	20.5761	0	0	0	0	0	1
240	1	2	2	1	1	0	1	1	1	4	2	0	4	3	1	2	4	3	4	3	4	4	22.7244	0	0	0	0	0	1
241	0	2	1	2	1	0	2	1	1	5	2	0	3	3	1	2	2	5	4	4	4	3	18.4804	0	0	0	0	0	1
242	0	2	1	2	1	0	2	1	1	5	2	0	2	1	2	2	4	1	1	1	1	3	16.4062	0	0	0	0	0	1
243	1	2	1	2	1	0	1	1	2	5	1	0	2	2	3	3	4	4	3	3	5	3	21.6049	0	0	0	1	0	0
245	0	2	1	1	1	0	2	1	1	5	2	0	4	3	3	3	3	3	3	3	3	4		0	0	0	1	0	0
249	1	2	1				1	1	1	5	2	1	3	3	3	2	2	1	2	2	2	3	20.5151	0	0	0	1	0	0
259	1	2	3	5	3	2		3	2	4	3	0	2	2	3	2	3	4	4	5	5	3	21.0937	0	0	0	1	0	0
269	0	2	1	2	1	1	4	1	2	4	4	0	4	4	3	3	4	4	4	4	4	3	18.3594	0	0	0	0	1	0
282	0	2	1	1	1	0	2	1	2	4	1	0	2	2	3	3	3	4	3	4	4	4	17.4818	0	0	1	0	0	0
283	1	2	2	3	3	1	2	2	4	5	2	0	2	3	3	4	2	4	3	4	4	4	24.5065	0	0	1	0	0	0
285	1	4	3	5	3	3	5	3	5	4	3	0	4	3	4	5	4	3	4	2	4	4	12.6247	0	0	0	1	0	0
289	0	2	2	2	2	2	2	2	4	5	3	0	2	5	2	3	5	2	5	2	2	3	19.487	0	0	0	1	0	0
290	1	2	4	4	2	2	5	3	1	4	2	0	2	2	2	2	4	4	4	2	4	3	29.4118	0	0	0	0	0	1
291	1	2	4	6	4	4	5	3	3	5	3	0	2	5	2	5	5	5	5	5	5	4	22.6474	0	0	0	0	0	1
292	0	1	1	3	1	1	4	4	3	5	3	0	2	4	3	4	5	4	5	4	5	3	19.0443	0	0	0	1	0	0
294	0	1	3	5	2	2	5	4	3	5	2	0	5	1	1	2	3	4	4	4	4	3	15.6107	0	0	0	0	0	1
295	1	2	1	2	1	1	3	1	1	5	4	0	2	3	2	3	5	4	4	5	5	2	20.8828	0	0	0	0	0	1
299	1	2	3	2	2	0	4	3	3	5	2	0	4	3	2	4	4	3	3	4	4	4	23.1206	0	0	0	0	0	1
302	1	4	1	1	0	1	2		2	2	2	1	1	2	2	2	4	4	4	3	4	3	19.6235	0	0	0	0	1	0
303	1	3	3	5	3	2	5	3	2	2	3	1	1	2	1	2	4	3	4	2	3	2	22.7583	0	0	0	0	0	1
313	1	2	6	5	5	2	1	4	5	4	5	1	5	4	1	4	5	4	4	4	4	4	19.052	0	0	0	0	0	1
314	1	2	3	5	3	2	5	3	5	5	2	0	2	2	4	3	4	5	4	4	4	4	24.4898	0	0	0	0	0	1
315	1	1	5	3	3	0	1	4	5	5	3	0	3	2	3	3	5	5	5	2	3	5	21.0498	0	0	0	0	0	1
316	0	2	2	4	1	2	1	2	4	5	4	0	1	5	2	4	4	4	4	2	4	2	19.1406	0	0	0	0	0	1
319	1	2	1	1	1	1	3	1	3	5	1	0	3	2	2	3	3	4	4	4	4	4	22.7903	0	0	0	1	0	0
320	1	2	1	4	1	0	1	1	5	4	3	0	2	2	3	5	4	4	4	4	4	5	19.5918	0	0	0	1	0	0
321	1	2	3	3	2	0	2	2	4	5	2	0	3	2	2	3	3	4	3	3	3	3	22.8571	0	0	0	1	0	0
322	1	2	1	1	1	2	3	1	3	5	3	0	2	2	2	1	1	2	5	2	4	3	21.2245	0	0	0	1	0	0
323	1	2	1	4	1	1	3	1	3	5	4	0	4	2	2	3	5	5	5	3	3	1	22.2753	0	0	0	1	0	0
324	0	2	3	5	26	2	4	2	3	4	3	0	5	3	4	3	5	5	5	5	4	3	21.7079	0	0	0	1	0	0
325	1	1	2	4	1	2	5	1	5	3	1	0	5	2	3	3	5	5	5	5	5	4	21.2245	0	0	1	0	0	0
326	0	2	3	3	3	3	5	3	3	5	2	0	1	2	4	5	3	4	4	3	4	3	21.6311	0	0	0	1	0	0
327	1	1	5	3	7	0	5	5	5	3	2	0	5	5	5	5	5	5	5	5	5	3	15.262	0	0	0	1	0	0
329	1	1	4	3	2	3	4	4	5	3	1	0	2	2	3	2	3	5	5	5	5	3	21.6049	0	0	1	0	0	0
330	1	2	2	2	2	2	2	2	4	5	4	0	5	2	1	2	1	5	5	5	5	3	23.4375	0	0	1	0	0	0
331	1	2	1	1	1	1	3	1	2	5	2	0	2	2	2	2	4	2	4	4	4	4	19.0311	0	0	0	1	0	0
332	0	2	2	2	1	1	3	2	3	3	2	0	2	3	2	3	4	4	4	3	4	4	19.6283	0	0	0	0	1	0
333	0	3	1	2	2	1	2	2	2	3	4	0	1	2	1	2	2	3	4	2	4	3	22.0703	0	0	0	0	1	0
334	0	3	3	5	1	0	4	3	4	5	1	0	4	4	2	5	5	4	5	3	5	4	18.8189	0	0	0	0	0	1
335	1	2	2	2	1	0	2	2	4	5	3	0	4	4	4	3	5	5	5	4	5	4	22.5981	0	0	1	0	0	0
336	1	2	4	3	1	2	2	2	3	5	4	0	4	4	2	3	4	4	4	4	4	4	19.721	0	0	1	0	0	0
337	0	2	3	4	2	0	5	3	5	5	5	0	3	1	2	4	5	4	5	1	4	3	16.6493	0	0	0	1	0	0
339	1	5	2	5	2	3	2	2	4	4	3	1	2	4	2	2	3	3	4	3	4	3	26.2596	0	0	0	1	0	0
340	0	2	2	4	1	3	4	2	4	5	1	0	1	2	3	2	5	4	5	4	5	4	22.3081	0	0	1	0	0	0
341	0	3	3	4	2	1	5	2	2	4	1	0	4	4	3	4	4	4	4	4	4	3	18.5547	0	0	1	0	0	0
342	0	3	1	3	1	1	1	1	3	3	2	0	3	3	1	1	4	2	4	1	1	4	18.3143	0	0	1	0	0	0
343	0	2	2	2	1	1	3	2	3	5	5	0	5	5	2	2	4	5	5	4	4	3	19.1406	0	0	1	0	0	0
344	0	2	2	3	0	2	4		4	5	2	0	3	3	3	3	4	4	4	3	4	4	20.4294	0	0	1	0	0	0
345	1	1	1	2	1	0	5	3		4	4	0	2	3	3	2	4	4	4	2	3	3	22.2753	0	0	1	0	0	0
347	1	4	1	2	1	0	1	1	1	4	4	0	1	1	3	5	5	5	5	5	5	2	24.2215	0	0	0	0	1	0
348	1	3	4	5	2	2	5	3	5	5	4	0	4	4	3	4	4	4	4	5	3	4	32.8731	0	0	0	0	1	0
349	0	2	2	5	1	1	5	1	2	3	3	0	4	3	2	2	3	3	3	4	3	5	22.0317	0	0	0	0	1	0
350	0	2	5	3	2	2	1	3	4	4	3	0	4	2		4	2	3	3	5	5	3	#DIV/0!	0	0	0	0	1	0
351	1	2	1	1	1	1	3	1	3	5	2	0	5	2	3	4	4	5	4	4	4	5	21.9138	0	0	0	0	0	1
352	1	2	3	3	3	0	1	2	4	5	3	0	2	2	1	4	2	3	2	2	2	3	21.7738	0	0	0	0	0	1
354	1	3	3	3	2	0	5	3	3	4	5	0	1	3	3	3	5	3	4	4	4	4	22.0932	0	0	0	0	0	1
356	0	2	4	2	4	0	1	1	3	4	5	0	3	4	3	2	4	3	4	2	5	3	18.3655	0	0	0	0	0	1
357	1	2	1	1	0	1	1	2	2	3	5	0	3	4	2	4	4	4	4	3	4	3	21.4692	0	0	0	0	0	1
358	1	4	1	2	1	2	4	1	2	3	4	0	4	2	1	1	2	4	5	2	2	2	23.4375	0	0	0	0	0	1
359	1	2	1	1	1	0	4	2	4	5	3	0	2	3	2	2	4	4	4	5	5	3	23.3887	0	0	0	0	0	1
360	0	2	1	4	1	0	1	1	5	4	5	0	5	5	2	5	5	4	5	5	5	3	19.6283	0	0	0	0	0	1
361	1	4	1	3	1	2	5	1	2	3	2	0	2	3	1	2	2	4	4	3	2	2	24.2215	0	0	0	0	0	1
362	1	2	6	12	6	0	1	1	2	4	4	0	1	1	1	4	3	3	3	2	4	4	21.7776	0	0	0	0	0	1
363	0	2	2	2	1	2	3	2	5	5	2	0	4	4	2	3	4	4	4	4	4	4	9.52599	0	0	0	0	0	1
364	0	2	2	2	1	0	2	2	2	1	2	1	3	3	3	4	2	4	5	2	4	4	20.83	0	0	0	0	0	1
365	1	3	1	2	1	1	3	1	4	2	2	0	4	2	1	1	3	2	1	4	5	4	27.7551	0	0	0	0	0	1
366	0	3	3	4	2	2	5	3	4	5	2	0	4	3	3	4	4	4	5	5	5	4	23.1473	0	0	0	0	0	1
368	0	5	4	3	2	2	5	2	3	4	3	1	4	4			3	3	3	3	4	3	24.093	0	0	0	0	0	1
370	1	3	3	4	3	2	5	3	4	5	2	0	4	3	2	2	4	4	5	4	4	3	23.5102	0	0	0	0	1	0
371	1	2	3	3	2	1	5	2	4	5	3	0	2	2	1	2	3	5	5	3	4	3	20.0474	0	0	0	1	0	0
372	0	3	3	3	3	1	5	2	4	5	2	0	4	3	4	4	4	4	5	5	5	4	20.1956	0	0	0	1	0	0
373	1	3	3	4	2	3	5	3	4	5	3	0	4	3	3	3	4	3	4	2	4	3	32.5771	0	0	0	1	0	0
387	1	2	2	3	1	2	2	2	4	5	2	0	2	2	2	3	4	4	5	4	3	4	17.301	0	0	0	1	0	0
388	1	2	1	1	1	0	1	1	3	5	3	0	5	2	2	4	2	4	4	4	4	3	22.5309	0	0	1	0	0	0
392	0	2	3	4	3	5	5	2	3	5	2	0	4	3	3	4	4	4	4	4	4	2	19.5312	0	0	0	1	0	0
395	1	1	3	4	3	1	4	2	4	4	2	0	2	2	1	4	5	3	4	4	5	5	19.2121	0	0	0	1	0	0
397	0	2	2	2	0	3	3	2	3	4	1	0	2	3	2	4	2	2	5	2	4	3	18.5901	0	0	1	0	0	0
407	0	2	3	5	3	2	4	2	3	4	2	0	4	4	3	3	4	4	4	3	4	3	20.9644	0	0	0	0	1	0
421	1	3	2	3	1	2	5	2	4	4	5	1	2	4	3	1	4	4	4	4	4	5	24.8163	0	0	0	0	1	0
424	0	2	3	3	2	2	5	2	5	5	3	0	3	3	1	2	3	4	4	4	3	3	21.4692	0	0	1	0	0	0
425	0	3	2	3	2	2	4	3	5	5	3	1	5	4	2	3	4	4	4	4	4	4	19.5312	0	0	0	0	0	1
426	0	1	3	4	2	1	5	3	3	3	2	0	2	3	4	4	4	4	4	2	4	4	18.1661	0	0	0	0	0	1
428	0	1	3	3	2	1	1	3	4	4	3	0	1	3	5	4	5	4	5	3	3	3	16.2109	0	0	0	1	0	0
429	0	2	1	1	1	1	2	1	2	3	3	0	2	2	3	3	3	3	3	3	3	3	1777.78	0	0	0	0	0	1
443	1	3	2	3	2	2	5	2	3	4	3	0	2	4	2	4	4	3	5	4	4	4	24.5675	0	0	0	0	0	1
445	1	2	4	3	1	0	1	2	3	4	4	0	5	3	1	3	3	4	4	4	3	4	20.7612	0	0	0	0	0	1
446	0	3	2	4	3	4	5	2	4	5	4	0	5	3	4	1	4	5	1	5	5	2	19.2706	0	0	0	0	0	1
447	0	2	2	4	2	1	3	2	3	5	2	0	1	2	3	5	4	4	5	4	4	3	19.1001	0	0	0	1	0	0
448	0	4	2	3	2	1	4	2	2	4	5	0	3	2	2	1	2	4	2	2	3	3	23.4375	0	0	0	1	0	0
449	1	4	1	1	1	0	4	1	2	4	5	0	5	4	2	1	1	4	5	5	5	5	20.3125	0	0	0	1	0	0
450	1	3	3	4	3	2	5	3	4	5	2	0	2	3	3	2	2	4	4	2	4	4	13.1483	0	0	0	0	1	0
451	1	3	2	3	2	3	5	2	3	4	2	0	4	3	1	4	2	3	3	2	2	3	11.515	0	0	0	1	0	0
452	1	2	2	3	0	3	4	1	3	5	3	0	4	3	4	4	4	4	3	4	4	4	19.5682	0	0	1	0	0	0
454	0	3	3	3	2	0	5	4	4	5	2	0	5	3	4	3	4	4	4	2	4	3	23.8751	0	0	0	1	0	0
455	0	2	8	4	2	3	3	4	4	4	2	0	4	4	3	4	4	4	4	4	4	4	24.1672	0	0	0	1	0	0
456	1	2	1	3	2	0	4	2	4	5	2	0	4	3	3	4	4	4	4	4	4	3	26.8274	0	0	0	1	0	0
457	1	5	2	6	2	1	3	2	2	3	2	1	2	2	2	2	3	3	3	3	3	3	26.1224	0	0	0	1	0	0
458	1	2	4	4	2	1	5	4	5	5	3	0	2	4	3	3	4	4	4	4	4	4		0	0	0	0	1	0
459	1	2	2	1	1	0	2	1	4	5	2	0	2	2	2	3	4	2	4	4	4	3	22.0968	0	0	0	1	0	0
460	1	3	2	3	2	2	4	2	4	5	3	0	2	3	2	3	4	3	5	4	5	4	29.321	0	0	0	1	0	0
461	0	1	3	3	2	3	5	3	3	4	2	0	2	3	2	2	4	3	3	2	3	4	12.8201	0	0	0	1	0	0
462	0	2	3	5	3	2	5	3	4	5	3	0	2	2	5	5	4	4	4	4	4	3	21.4844	0	0	0	0	1	0
463	0	3	4	4	4	3	5	3	3	4	3	0	1	2	3	3	5	5	5	5	5	3	21.4844	0	0	0	0	0	1
465	1	2	3	5	3	2	2	2	4	5	2	0	3	2	4	4	5	4	4	4	4	4	22.5827	0	0	1	0	0	0
466	0	1	1	2	1	1	2	1	3	4	3	0	4	2	3	3	5	5	5	5	5	2	17.0403	0	0	1	0	0	0
467	0	4	2	3	2	2	5	1	3	4	2	0	4	3	4	2	4	4	5	3	4	5	22.4913	0	0	1	0	0	0
468	1	2	3	3	2	1	5	3	5	5	2	0	3	4	4	3	4	4	4	4	5	4	22.8571	0	0	1	0	0	0
470	1	2	3	3	3	3	5	2	4	5	2	0	4	2	3	3	2	4	2	2	4	3	21.2585	0	0	1	0	0	0
471	1	2	6	4	3	2	4	4	4	5	3	0	3	4	3	4	4	4	4	4	4	4	22.1003	0	0	1	0	0	0
472	1	2	3	5	0	3	4	2	3	4	3	1	2	2	4	4	2	2	4	2	4	3	22.3081	0	0	1	0	0	0
473	0	4	3	3	4	3	3	2	1	4	5	0	4	4	4	3	4	4	5	5	5	3	20.8117	0	0	1	0	0	0
475	1	3	3	3	1	2	2	2	2	3	2	0	3	3	4	4	2	4	4	4	4	4	23.4375	0	0	1	0	0	0
476	1	1	1	4	0	1	4	1	2	3	3	0	4	5	3	4	5	4	4	4	4	4	23.815	0	0	1	0	0	0
477	1	2	2	4	2	1	5	2	3	5	2	0	4	2	3	4	4	4	4	4	4	3	24.4898	0	0	0	0	1	0
479	0	2	1	1	1	1	1	1	1	5	2	0	5	2	4	5	3	5	5	5	5	5	19.6283	0	0	0	0	1	0
481	0	3	4	6	2	2	5			5	2	0	3	5	3	3	1	3	4	1	1	2	21.2585	0	0	0	0	0	1
482	0	2	1	1	1	1	2	1	2	5	2	0	3	4	2	3	4	4	4	2	2	4	18.2899	0	0	0	0	0	1
483	1	3	1	2	1	1	4	1	4	3	2	1	5	5	1	1	5	2	1	5	5	3	#DIV/0!	0	0	0	0	0	1
484	1	2	1	1	1	0	1	1	2	4	4	0	4	2	1	2	5	2	4	5	4	4	18.8189	0	0	0	0	0	1
485	1	1	4	4	1	1	1	3	3	3	3	0	2	4	2	4	4	4	4	4	4	4	18.5911	0	0	0	1	0	0
486	1	2	1	1	1	0	1	1	3	5	2	0	2	3	1	2	4	2	4	2	4	4	22.4913	0	0	0	1	0	0
489	0	2					2	2	3	5	4	0	3	3	3	4	3	4	3	4	3	2	17.301	0	0	0	0	1	0
490	1	2	3	5	2	2	3	2	3	5	2	0	3	5	2		4	4	4	4	4	4	21.3039	0	0	0	0	1	0
494	1	3	2	4	1	1	5	2	3	4	2	1	3			2	4	4	3		3	3	#DIV/0!	0	0	0	0	0	1
503	1	2	1	4	1	2	2	2	5	5	2	0	4	4	4	4	4	3	4	4	4	4	19.8407	0	0	1	0	0	0
511	0	2					3	1	2	3	3	0	1	2	1	3	5	2	4	4	3	3	19.8286	0	0	0	0	1	0
512	1	1	3	3	1	2	5	3	5	5	2	0	4	3	4	5	4	4	5	4	4	4		0	0	0	0	0	1
521	1	5					5	2	2	5	3	1	4	4	2	2	4	4	4	4	4	3	#DIV/0!	0	0	1	0	0	0
523	1	4	1	5	2	3	5	2	3	3	2	1	4	3	4	3	5	5	5	2	5	3	22.4913	0	0	0	0	0	1
527	1	3	2	3	1	1	5	2	2	3	5	0	4	1	1	2	4	4	1	3	3	4	20.0692	0	0	1	0	0	0
533	1	2	1	1	1	1	3	1	3	5	2	0	2	2	1	5	5	5	5	5	5	5	23.6713	0	0	1	0	0	0
534	1	2	1	2	1	1	1	1	3	5	2	0	1	1	3	2	4	4	5	5	5	5	21.201	0	0	0	0	1	0
536	0	2	1	1	1	1	3	2	2	5	2	0	2	3	3	2	4	4	4	3	4	4	18.591	0	0	1	0	0	0
541	1	2	1	1			1	1	2	5	2	0	3	2	3	4	4	4	4	4	4	4	20.7612	0	0	0	1	0	0
548	0	2	2	3	3	5	5	2	3	5	1	0	4	1	5	5	5	5	5	1	5	4	19.5312	0	0	0	1	0	0
551	0	2	2	2	1	1	2	1	4	5	5	0	3	3	2	2	4	4	5	4	4	4	18.5901	0	0	1	0	0	0
554	0	2	2		26	1	2	1	2	5	2	0	2	2	1	2	4	3	5	2	4	3	19.1406	0	0	1	0	0	0
557	1	2	3	4	3	0	4	2	5	5	1	0	1	1	1	1	4	3	4	4	4	3	23.8884	0	0	0	1	0	0
559	0	2	3	5	2	2	2	1	3	5	1	0	2	3	3	2	3	4	4	4	4	2	19.2234	0	0	0	1	0	0
560	0	2	4	5	26	1	2	3	3	5	3	0	5	5	5	5	5	5	5	5	5	3	18.3655	0	0	0	0	0	1
561	1	2	8	3	9	1	2	5	5	5	2	0	1	2	2	2	4	4	4	4	4	5	22.8571	0	0	0	1	0	0
562	0	2	3	2	1	0	5	3	5	5	2	0	4	2	3	4	5	5	5	5	5	4	16.3847	0	0	0	1	0	0
563	1	2	3	4	2	3	5	3	4	5	1	0	3	3	3	3	4	3	4	2	4	3	21.2031	0	0	0	1	0	0
564	1	3	1	2	0	1	5	1	3	3	4	1	4	3	3	2	2	2	4	3	2	3	22.8571	0	0	1	0	0	0
566	1	2	1	1	1	1	2	1	3	5	2	0	3	3	4	4	3	4	4	3	5	4	22.3214	0	0	0	1	0	0
567	0	3	2	3	2	2	3	2	3	5	2	0	4	4	3	3	4	4	4	4	4	3	22.6562	0	0	0	0	1	0
568	0	2	3	3	3	1	2	3	3	5	5	0	3	3	3	3	4	2	4	2	5	3	18.2563	0	0	0	0	1	0
569	1	2	1	2	1	0	1	1	1	5	2	1	2	1	2	1	1	3	4	4	2	2	21.9713	0	0	1	0	0	0
570	0	2	1	1	25	2	3	1	2	5	1	0	5	4	4	4	4	4	5	3	3	4	19.1406	0	0	1	0	0	0
571	1	2	1	1	1	1	3	1	4	5	1	0	2	2	2	3	3	4	4	4	4	4	19.0311	0	0	1	0	0	0
572	1	2	1	3	1	1	2	1	1	5	3	0	2	3	4	4	3	4	3	4	5	3	23.1834	0	0	1	0	0	0
573	0	1	10	5	5	5	1	5	5	5	1	0	5	5	5	5	4	4	4	5	4	1	20.2015	0	0	1	0	0	0
574	1	2	1	2	1	0	2	1	1	5	5	0	4	4	1	2	4	4	4	4	4	3	24.2123	0	0	1	0	0	0
576	0	2	1	1	0	1	3	1	2	5	2	0	3	3	1	1	2	2	2	1	1	4	17.1468	0	0	1	0	0	0
577	1	2	1	2	1	0	2	1	1	5	3	0	4	2	2	2	2	3	4	4	2	2	21.847	0	0	1	0	0	0
578	0	2	1	6	1	1	2	1	1	4	4	0	2	3	3	2	4	4	4	3	3	3	15.625	0	0	1	0	0	0
579	0	2	1	1			2	1	3	5	1	0	3	3	3	5	3	3	4	4	4	3	18.4911	0	0	1	0	0	0
580	1	2	2	2			5	2	4	5	2	0	2	2	2	2	4	4	4	4	4	3	20.5191	0	0	1	0	0	0
581	1	3	2	2	1	1	2	2	4	5	1	0	4	3	3	3	3	3	4	4	4	3	25.9516	0	0	1	0	0	0
584	0	3	3	4	2	2	4	3	5	5	1	0	4	5	4	3	5	5	5	5	5	4	19.487	0	0	0	0	1	0
585	0	3	7	5			5	5	3	5	1	0	1	1	1	1	1	1	1	1	1	2	19.6052	0	0	0	1	0	0
586	0		1	1	1	0	2	1	2	5	3	0	3	2	2	3	4	5	5	5	5	2	20.3223	0	0	0	0	0	1
588	0	3	3	3	1	1	3	3	3	5	2	0	5	2	4	4	4	5	5	2	5	4	23.4375	0	0	0	0	0	1
589	0	4	3	5	2	1	5	3	3	4	2	0	2	2	3	4	4	4	4	3	4	3	20.2848	0	0	0	0	0	1
590	0	2	1	1	1	1	1	1	2	5	2	0	3	1	4	4	1	2	4	4	1	3	20.3244	0	0	0	0	0	1
591	0	3	3	3	2	1	5	3	4	5	1	0	4	3	3	4	5	5	5	5	5	3	22.4609	0	0	0	0	0	1
593	1	2	1	2	1	2	2	1	3	5	1	0	1	2	2	2	4	3	4	4	4	3	22.4913	0	0	0	1	0	0
594	0	3	3	5	2	3	5	3	2	5	2	0	3	2	2	3	4	3	4	3	4	3	17.3604	0	0	0	1	0	0
595	0	2	2	2	1	1	1	1	4	5	1	0	2	2	2	2	4	4	4	4	4	3	16.7969	0	0	0	1	0	0
596	1	2	3	4	2	1	2	2	2	5	1	0	3	3	3	3	3	3	2	3	4	3	20.0474	0	0	1	0	0	0
599	1	2	3	5	26	3	3	2	3	5	1	0	1	1	1	3	4	4	5	5	5	4	23.8884	0	0	0	1	0	0
600	0	2	4	4	2	3	5	3	3	5	2	0	2	2	3	4	3	4	3	2	3	3	16.955	0	0	0	1	0	0
608	1	2	1	4	1	0	2	1	4	5	2	0	4	4	4	4	4	4	4	4	4	4	22.3863	0	0	0	0	0	1
615	0	3	3	3	2	1	2	3	3	5	5	0	4	2	2	2	5	4	4	1	5	3	21.4844	0	0	0	1	0	0
624	1	2	1	4	1	1	2	3	2	3	2	0	1	4	4	4	4	5	4	5	5	3	20.7612	0	0	1	0	0	0
626	1	3	3	6	22	4	5	2	4	5	3	0	4	3	5	5	4	4	4	4	4	4	21.4844	0	0	0	1	0	0
632	0	3	3	4	4	1	5	3	4	4	2	0	3	3	1	4	5	4	5	5	4	4	26.2336	0	0	0	0	1	0
640	0	3	10	8			5	5	5	5	2	0	3	3	3	3	2	2	4	4	4	4	20.0288	0	0	0	0	1	0
644	0	3	3	3	2	1	3	3	5	5	2	0	4	4	4	4	4	4	4	4	4	3	29.0318	0	0	0	1	0	0
646	1	2	4	3	4	5	3	4	5	5	4	0	1	3	3	3	3	3	2	4	4	2	24.3911	0	0	0	1	0	0
658	0	3	4	3	1	1	5	5	4	4	2	0	2	3	3	3	4	3	4	2	5	4	17.9592	0	0	1	0	0	0
660	1	2	3	3	3	3	4	2	4	4	2	0	3	3	3	4	4	4	4	4	4	3	20.8235	0	0	0	1	0	0
663	1	2	3	3	2	4	5	4	5	5	1	0	5	2	3	4	4	4	5	4	4	4	23.8884	0	0	1	0	0	0
665	1	4	3	3	2	2	5	4	5	5	2	1	3	3	3	3	4	4	4	4	4	3	24.2215	0	0	0	1	0	0
666	1	2	1	2	1	0	3	1	2	5	1	0	3	3	3	4	4	4	4	4	4	4	23.6614	0	0	0	1	0	0
669	1	2	3	4	2	3	5	3	4	4	3	0	2	3	3	4	4	3	4	4	4	3	22.46	0	0	0	1	0	0
670	1	2	4	3	1	1	5	4	5	5	3	0	4	1	1	3	1	4	4	1	4	3	24.5693	0	0	1	0	0	0
671	0	2	4	2	3	0	4	4	5	5	2	0	3	2	2	2	4	4	4	4	4	4	17.7086	0	0	1	0	0	0
672	1	2		3		0	5	5	3	5	3	0	2	2	2	5	5	5	5	5	5	4	25.8264	0	0	1	0	0	0
674	0	2	4	4	2	4	1	5	3	5	1	0	1	2	3	3	2	3	3	2	3	3	18.026	0	0	0	0	0	1
675	0	2	2	3	27	2	2	2	3	4	2	0	2	2	2	3	3	3	4	5	3	4	20.8325	0	0	0	0	0	1
676	1	2	3	2	2	2	5	2	3	5	1	0	4	2	3	3	5	5	5	2	5	3	29.321	0	0	0	1	0	0
677	1	2	1	1	0	0	2	1	1	5	1	0	1	1	1	1	1	1	1	1	1	3	1.46092	0	0	0	1	0	0
684	0	2	3	4	1	3	2	2	4	5	1	0	1	2	1	1	2	2	5	5	1	4	19.721	0	0	0	1	0	0
688	1	2	4	4	1	4	5	2	4	4	2	0	4	4	2	4	4	4	4	4	4	4	23.1834	0	0	0	0	1	0
694	0	3	4	3	2	1	3	3	4	5	3	0	4	4	4	3	4	4	4	3	4	4	19.3359	0	0	0	0	1	0
695	0	3	5	3	1	2	4	4	3	2	3	0	2	2	2	2	1	2	2	2	2	3	21.0962	0	0	0	1	0	0
697	1	2	1	2	1	0	2	1	1	5	2	0	3	2	2	2	2	2	2	1	2	2	22.9819	0	0	0	0	0	1
700	0	2	3	5	3	2	3	3	5	5	2	0	2	2	2	2	4	4	4	2	4	4	20.0474	0	0	0	0	1	0
704	0	2					3	2	5	5	2	0	2	2	3	2	4	3	3	2	2	3	18.3655	0	0	0	1	0	0
